# Supplementary material for: Precise and Continuous Biomass Measurement for Plant Growth Using a Low-Cost Sensor Setup
Source: Sensors (Basel). 2025 Aug 2;25(15):4770. doi: 10.3390/s25154770 (PMC12349567; doi:10.3390/s25154770)
Supplement: Supplementary file 1 [file sensors-25-04770-s001.zip]

Archive with 4 entries (3 files):
- raw_data/
- raw_data/Readme.txt
- raw_data/test_experiment.csv
- raw_data/validation_experiment.csv
