# Supplementary material for: Precise and Continuous Biomass Measurement for Plant Growth Using a Low-Cost Sensor Setup
Source: Sensors (Basel). 2025 Aug 2;25(15):4770. doi: 10.3390/s25154770 (PMC12349567; doi:10.3390/s25154770)
Supplement: Supplementary file 1 [file sensors-25-04770-s001.zip › raw_data/Readme.txt]

"test_experiment.csv" and "validation_experiment.csv" contain the raw data of the senor measurements.

The data includes the following columns:
- ts: The timestamp of each data recording in POSIX (Unix) format.
- Time: The timestamp of each data recording ['yyyy-MM-dd HH:mm'].
- Scale1: output of the 1st load cell.
- Scale2: output of the 2st load cell.
- Scale3: output of the 3st load cell.
- Scale4: output of the 4st load cell.
- TotalWeight: sum of the four load cells; mass of the tray.
- UHVAC: actuator signal of the climate control system.
- T: water temperature of the nutrient solution [°C].
- T: air temperature next to the tray [°C].
- H: humidity level next to the tray [%].
- I: light intensity in the visible spectrum [].

Note that the measurements of the plots in Figure 4 and 5 were taken after the validation_experiment and are included in "validation_experiment.csv" after the timestamp '2025-05-26 12:00'.
