# Supplementary material for: Precise and Continuous Biomass Measurement for Plant Growth Using a Low-Cost Sensor Setup
Source: Sensors (Basel). 2025 Aug 2;25(15):4770. doi: 10.3390/s25154770 (PMC12349567; doi:10.3390/s25154770)
Supplement: Supplementary file 1 [file sensors-25-04770-s001.zip › raw_data/test_experiment.csv]

ts	time	Scale1	Scale2	Scale3	Scale4	TotalWeight	UHVAC	T	T2	H	I
1738672500.31066	04-Feb-2025 13:35:00	-185.24	-202.12	-174.86	-193.54	-755.77	0	21.31	22.04	19.52	0
1738672515.31099	04-Feb-2025 13:35:15	-185.2	-202.14	-174.83	-193.57	-755.75	0	21.300299322844	22.04	19.52	1
1738672593.08973	04-Feb-2025 13:36:33	-185.22	-202.14	-174.84	-193.49	-755.7	0	21.25	22.06	19.53	0
1738672608.09066	04-Feb-2025 13:36:48	-185.26	-202.14	-174.86	-193.38	-755.64	0	21.25	22.06	19.53	0
1738672646.81778	04-Feb-2025 13:37:26	-185.21	-202.14	-174.87	-193.53	-755.75	0	21.25	22.06	19.51	1
1738672661.81857	04-Feb-2025 13:37:41	-185.23	-202.14	-174.85	-193.44	-755.66	0	21.25	22.06	19.53	6
1738672676.81999	04-Feb-2025 13:37:56	-185.22	-202.14	-174.83	-193.49	-755.68	0	21.25	22.06	19.47	1
1738672691.82054	04-Feb-2025 13:38:11	-185.24	-202.12	-174.84	-193.49	-755.69	0	21.25	22.06	19.5	5
1738672706.82145	04-Feb-2025 13:38:26	-185.2	-202.16	-174.86	-193.44	-755.65	0	21.25	22.06	19.56	0
1738672721.82212	04-Feb-2025 13:38:41	-185.21	-202.15	-174.84	-193.41	-755.61	0	21.25	22.06	19.51	3
1738672736.82269	04-Feb-2025 13:38:56	-185.22	-202.13	-174.85	-193.4	-755.6	0	21.25	22.07	19.54	0
1738672751.83274	04-Feb-2025 13:39:11	-185.22	-202.14	-174.83	-193.48	-755.66	0	21.25	22.08	19.78	0
1738672766.83354	04-Feb-2025 13:39:26	-185.21	-202.14	-174.87	-193.41	-755.63	0	21.25	22.08	20.04	2
1738672781.83395	04-Feb-2025 13:39:41	-185.2	-202.15	-174.9	-193.33	-755.58	0	21.25	22.1	20.01	10
1738672796.83484	04-Feb-2025 13:39:56	-185.17	-202.15	-174.83	-193.45	-755.6	0	21.25	22.11	20.4	0
1738672811.83934	04-Feb-2025 13:40:11	-185.23	-202.12	-174.83	-193.41	-755.59	0	21.25	22.11	20.31	0
1738672826.83998	04-Feb-2025 13:40:26	-185.21	-202.12	-174.85	-193.39	-755.57	0	21.25	22.11	20.25	7
1738681384.33891	04-Feb-2025 16:03:04	-185.16	-202.2	-174.83	-193.33	-755.51	0	21.5	22.02	19.93	0
1738681399.34917	04-Feb-2025 16:03:19	-185.16	-202.21	-174.8	-193.33	-755.5	0	21.5	22.01	19.93	0
1738681414.34989	04-Feb-2025 16:03:34	-185.15	-202.2	-174.83	-193.34	-755.51	0	21.5	22.01	19.97	1
1738681429.35309	04-Feb-2025 16:03:49	-185.15	-202.2	-174.81	-193.32	-755.48	0	21.5	22.01	19.96	1
1738681444.35337	04-Feb-2025 16:04:04	-185.17	-202.19	-174.83	-193.34	-755.54	0	21.5	22.01	19.96	3
1738681459.35393	04-Feb-2025 16:04:19	-185.18	-202.23	-174.79	-193.37	-755.57	0	21.5	22.01	19.96	0
1738681474.35716	04-Feb-2025 16:04:34	-185.15	-202.21	-174.8	-193.36	-755.51	0	21.5	22.01	19.93	4
1738681489.35766	04-Feb-2025 16:04:49	-185.19	-202.21	-174.82	-193.32	-755.54	0	21.5	22.02	19.96	1
1738681504.35797	04-Feb-2025 16:05:04	-185.17	-202.21	-174.83	-193.35	-755.55	0	21.5	22.02	19.95	0
1738681519.35926	04-Feb-2025 16:05:19	-185.15	-202.21	-174.8	-193.31	-755.47	0	21.5	22.02	19.97	2
1738681534.36032	04-Feb-2025 16:05:34	-185.18	-202.21	-174.8	-193.34	-755.54	0	21.5	22.02	19.97	0
1738681549.36096	04-Feb-2025 16:05:49	-185.17	-202.21	-174.83	-193.33	-755.55	0	21.5	22.02	19.96	0
1738681564.37157	04-Feb-2025 16:06:04	-185.18	-202.21	-174.83	-193.31	-755.53	0	21.5	22.02	19.97	14
1738681579.37206	04-Feb-2025 16:06:19	-185.16	-202.21	-174.83	-193.31	-755.5	0	21.5	22.01	20	11
1738681594.37939	04-Feb-2025 16:06:34	-185.18	-202.2	-174.8	-193.3	-755.47	0	21.5	22.01	19.97	0
1738681609.3802	04-Feb-2025 16:06:49	-185.2	-202.21	-174.82	-193.42	-755.64	0	21.5	22.01	19.94	7
1738681624.38098	04-Feb-2025 16:07:04	-185.15	-202.21	-174.79	-193.32	-755.48	0	21.5	22.02	19.93	0
1738681639.3957	04-Feb-2025 16:07:19	-185.16	-202.22	-174.83	-193.39	-755.6	0	21.5	22.02	19.95	0
1738681654.39615	04-Feb-2025 16:07:34	-185.17	-202.18	-174.8	-193.34	-755.49	0	21.5	22.02	19.97	6
1738681669.39761	04-Feb-2025 16:07:49	-185.17	-202.19	-174.82	-193.34	-755.52	0	21.5	22.02	19.99	0
1738681684.39839	04-Feb-2025 16:08:04	-185.18	-202.21	-174.82	-193.33	-755.54	0	21.5	22.02	19.99	0
1738681699.39972	04-Feb-2025 16:08:19	-185.18	-202.21	-174.82	-193.37	-755.57	0	21.5	22.02	19.91	2
1738681714.40073	04-Feb-2025 16:08:34	-185.17	-202.21	-174.81	-193.31	-755.5	0	21.5	22.02	19.94	2
1738681729.41419	04-Feb-2025 16:08:49	-185.14	-202.21	-174.8	-193.29	-755.44	0	21.5	22.02	19.93	0
1738681744.42872	04-Feb-2025 16:09:04	-185.16	-202.23	-174.83	-193.33	-755.56	0	21.5	22.02	19.89	0
1738681759.43371	04-Feb-2025 16:09:19	-185.2	-202.22	-174.82	-193.36	-755.6	0	21.5	22.02	19.96	0
1738681774.43466	04-Feb-2025 16:09:34	-185.16	-202.2	-174.81	-193.33	-755.5	0	21.5	22.02	19.99	0
1738681789.43503	04-Feb-2025 16:09:49	-185.15	-202.19	-174.84	-193.35	-755.53	0	21.5	22.02	19.93	0
1738681804.43539	04-Feb-2025 16:10:04	-185.19	-202.2	-174.83	-193.29	-755.52	0	21.5	22.01	19.99	6
1738681819.43599	04-Feb-2025 16:10:19	-185.17	-202.2	-174.8	-193.34	-755.52	0	21.5	22.02	19.94	6
1738681834.43716	04-Feb-2025 16:10:34	-185.14	-202.21	-174.81	-193.32	-755.49	0	21.5	22.02	19.94	0
1738681849.44035	04-Feb-2025 16:10:49	-185.16	-202.21	-174.84	-193.33	-755.55	0	21.5	22.02	19.97	2
1738681864.44146	04-Feb-2025 16:11:04	-185.17	-202.22	-174.82	-193.38	-755.59	0	21.5	22.02	19.97	0
1738681879.44263	04-Feb-2025 16:11:19	-185.18	-202.21	-174.82	-193.25	-755.45	0	21.5	22.01	20.02	0
1738681894.44831	04-Feb-2025 16:11:34	-185.19	-202.2	-174.79	-193.37	-755.55	0	21.5	22.02	19.99	0
1738681909.44877	04-Feb-2025 16:11:49	-185.18	-202.21	-174.81	-193.38	-755.57	0	21.5	22.02	19.96	1
1738681924.44951	04-Feb-2025 16:12:04	-185.17	-202.21	-174.78	-193.32	-755.48	0	21.5	22.02	19.99	2
1738681939.46376	04-Feb-2025 16:12:19	-185.15	-202.25	-174.8	-193.32	-755.51	0	21.5300131182743	22.02	19.96	0
1738681954.46489	04-Feb-2025 16:12:34	-185.18	-202.21	-174.8	-193.37	-755.56	0	21.56	22.02	19.96	0
1738681969.46594	04-Feb-2025 16:12:49	-185.14	-202.21	-174.8	-193.31	-755.45	0	21.56	22.01	20	0
1738681984.47123	04-Feb-2025 16:13:04	-185.16	-202.19	-174.82	-193.3	-755.48	0	21.56	22.02	19.93	7
1738681999.4715	04-Feb-2025 16:13:19	-185.18	-202.22	-174.82	-193.38	-755.59	0	21.56	22.02	19.97	5
1738682014.47284	04-Feb-2025 16:13:34	-185.18	-202.23	-174.79	-193.33	-755.52	0	21.56	22.01	19.96	0
1738682029.47371	04-Feb-2025 16:13:49	-185.18	-202.22	-174.81	-193.31	-755.52	0	21.5300127975071	22.01	20	3
1738682044.48739	04-Feb-2025 16:14:04	-185.15	-202.21	-174.78	-193.32	-755.46	0	21.5	22.02	19.97	0
1738682059.48783	04-Feb-2025 16:14:19	-185.16	-202.2	-174.82	-193.35	-755.53	0	21.5299996147623	22.02	19.97	0
1738682074.48865	04-Feb-2025 16:14:34	-185.15	-202.2	-174.82	-193.35	-755.53	0	21.56	22.03	20.03	0
1738682089.48949	04-Feb-2025 16:14:49	-185.16	-202.21	-174.8	-193.35	-755.52	0	21.56	22.03	19.99	3
1738682104.49137	04-Feb-2025 16:15:04	-185.18	-202.21	-174.83	-193.35	-755.57	0	21.56	22.02	20.03	0
1738682119.49987	04-Feb-2025 16:15:19	-185.14	-202.22	-174.79	-193.37	-755.53	0	21.56	22.02	20.03	0
1738682134.50072	04-Feb-2025 16:15:34	-185.16	-202.21	-174.82	-193.41	-755.61	0	21.56	22.02	20.03	4
1738682149.50187	04-Feb-2025 16:15:49	-185.18	-202.22	-174.83	-193.36	-755.6	0	21.56	22.03	20.02	0
1738682164.50238	04-Feb-2025 16:16:04	-185.17	-202.21	-174.82	-193.36	-755.56	0	21.56	22.03	20.03	12
1738682179.50316	04-Feb-2025 16:16:19	-185.17	-202.22	-174.81	-193.36	-755.55	0	21.56	22.03	20.05	8
1738682194.5038	04-Feb-2025 16:16:34	-185.15	-202.22	-174.82	-193.35	-755.54	0	21.56	22.03	19.99	0
1738682504.27164	04-Feb-2025 16:21:44	-185.18	-202.23	-174.82	-193.31	-755.54	0	21.56	22.04	20.03	0
1738682559.87656	04-Feb-2025 16:22:39	-185.16	-202.21	-174.83	-193.29	-755.48	0	21.56	22.05	20.07	3
1738682901.43768	04-Feb-2025 16:28:21	-185.22	-202.17	-174.84	-193.36	-755.6	0	21.56	22.2	22.16	4
1738682916.43895	04-Feb-2025 16:28:36	-185.21	-202.18	-174.83	-193.31	-755.53	0	21.56	22.2	21.76	5
1738682931.43994	04-Feb-2025 16:28:51	-185.22	-202.2	-174.84	-193.32	-755.58	0	21.56	22.21	21.71	5
1738683007.62187	04-Feb-2025 16:30:07	-185.22	-202.21	-174.87	-193.38	-755.67	0	21.56	22.21	20.44	4
1738683124.20483	04-Feb-2025 16:32:04	-185.23	-202.21	-174.88	-193.35	-755.67	0	21.56	22.2	20.75	8
1738683300.80042	04-Feb-2025 16:35:00	-185.31	-202.18	-174.93	-193.44	-755.86	0	21.69	22.42	22	3735
1738683315.80233	04-Feb-2025 16:35:15	-185.29	-202.17	-174.96	-193.39	-755.81	0	21.69	22.44	21.95	0
1738683330.80293	04-Feb-2025 16:35:30	-185.31	-202.18	-174.96	-193.37	-755.82	0	21.69	22.46	22.04	0
1738683345.80343	04-Feb-2025 16:35:45	-185.32	-202.18	-174.98	-193.38	-755.87	0	21.7001250832615	22.4684375693846	21.9168114869846	1811.03989271334
1738683419.69409	04-Feb-2025 16:36:59	-185.34	-202.18	-175	-193.41	-755.93	0	21.75	22.51	21.31	10732
1738683434.69486	04-Feb-2025 16:37:14	-185.34	-202.16	-175	-193.46	-755.96	0	21.7576972417992	22.53	21.28	2512
1738684394.11958	04-Feb-2025 16:53:14	-185.82	-201.93	-175.71	-194.12	-757.57	0	22.25	23.62	22.37	6456
1738684409.12072	04-Feb-2025 16:53:29	-185.79	-201.91	-175.7	-194.06	-757.47	0	22.2799999152898	23.63	21.26	3180
1738684424.12193	04-Feb-2025 16:53:44	-185.82	-201.9	-175.7	-194.15	-757.57	0	22.31	23.64	21.9	6464
1738684439.12242	04-Feb-2025 16:53:59	-185.8	-201.9	-175.72	-194.13	-757.54	0	22.31	23.65	22.11	5588
1738684454.12371	04-Feb-2025 16:54:14	-185.79	-201.91	-175.74	-194.06	-757.5	0	22.31	23.67	22.35	5970
1738684469.12594	04-Feb-2025 16:54:29	-185.82	-201.89	-175.75	-194.04	-757.49	0	22.31	23.69	22.23	0
1738684484.13465	04-Feb-2025 16:54:44	-185.84	-201.89	-175.75	-194.04	-757.53	0	22.31	23.7	21.75	6544
1738684499.13534	04-Feb-2025 16:54:59	-185.85	-201.89	-175.8	-194.06	-757.59	0	22.3252391805946	23.71	21.24	3193
1738684543.19567	04-Feb-2025 16:55:43	-185.86	-201.86	-175.79	-194.02	-757.52	0	22.37	23.75	20.18	0
1738684597.09865	04-Feb-2025 16:56:37	NaN	NaN	NaN	NaN	NaN	0	22.3960769786639	23.8	19.64	6698
1738684687.89069	04-Feb-2025 16:58:07	-185.84	-201.84	-175.99	-194.08	-757.75	0	22.44	23.93	19.88	6435
1738684702.89199	04-Feb-2025 16:58:22	-185.91	-201.83	-175.94	-194.01	-757.69	0	22.44	23.93	20.37	6622
1738684829.07268	04-Feb-2025 17:00:29	-185.85	-201.85	-176	-194.28	-757.98	0	22.44	23.95	19.97	6541
1738684844.0741	04-Feb-2025 17:00:44	-185.86	-201.85	-176.06	-194.26	-758.03	0	22.447081932405	23.98	20.55	5584
1738685083.26458	04-Feb-2025 17:04:43	-185.97	-198.66	-176.29	-194.29	-755.21	0	22.56	24.24	22.74	3163
1738685098.26535	04-Feb-2025 17:04:58	-185.97	-198.66	-176.28	-194.32	-755.23	0	22.56	24.24	23.18	5423
1738685113.27946	04-Feb-2025 17:05:13	-185.98	-198.68	-176.33	-194.4	-755.39	0	22.56	24.23	20.15	0
1738685128.284	04-Feb-2025 17:05:28	-185.97	-198.68	-176.35	-194.44	-755.44	0	22.56	24.23	19.55	0
1738685143.28524	04-Feb-2025 17:05:43	-185.97	-198.65	-176.35	-194.38	-755.34	0	22.56	24.22	19.34	6396
1738685158.28636	04-Feb-2025 17:05:58	-185.97	-198.66	-176.36	-194.31	-755.31	0	22.56	24.22	19.28	6362
1738685173.28685	04-Feb-2025 17:06:13	-185.98	-198.65	-176.37	-194.33	-755.33	0	22.56	24.24	19.25	5400
1738685234.65323	04-Feb-2025 17:07:14	-185.95	-198.88	-176.37	-194.11	-755.31	0	22.56	24.3	19.08	6383
1738685249.65381	04-Feb-2025 17:07:29	-185.99	-199.38	-176.41	-194.03	-755.8	0	22.5899991060179	24.3	19.16	5440
1738685264.65527	04-Feb-2025 17:07:44	-185.96	-199.36	-176.36	-194.16	-755.84	0	22.62	24.31	19.13	6328
1738685279.66349	04-Feb-2025 17:07:59	-186.01	-199.34	-176.42	-194.11	-755.89	0	22.62	24.32	19.17	6324
1738685294.66426	04-Feb-2025 17:08:14	-185.98	-199.35	-176.41	-194.23	-755.97	0	22.62	24.32	19.17	6460
1738685309.66483	04-Feb-2025 17:08:29	-186.02	-199.34	-176.42	-194.19	-755.97	0	22.62	24.33	19.16	6298
1738685324.66584	04-Feb-2025 17:08:44	-185.98	-199.34	-176.45	-194.2	-755.97	0	22.62	24.33	19.22	6389
1738685339.66645	04-Feb-2025 17:08:59	-185.99	-199.34	-176.42	-194.18	-755.93	0	22.62	24.34	19.19	5476
1738685354.66688	04-Feb-2025 17:09:14	-186	-199.34	-176.45	-194.21	-756.01	0	22.62	24.35	19.23	6392
1738685369.66769	04-Feb-2025 17:09:29	-185.97	-199.35	-176.44	-194.23	-755.99	0	22.62	24.35	19.2	6376
1738685384.6686	04-Feb-2025 17:09:44	-185.98	-199.35	-176.46	-194.15	-755.94	0	22.62	24.34	19.2	5458
1738685399.66992	04-Feb-2025 17:09:59	-186.02	-199.34	-176.47	-194.08	-755.91	0	22.62	24.34	19.22	6379
1738685414.6706	04-Feb-2025 17:10:14	-186	-199.35	-176.47	-194.12	-755.94	0	22.62	24.35	19.22	6318
1738685429.67091	04-Feb-2025 17:10:29	-185.97	-199.31	-176.45	-194.06	-755.8	0	22.62	24.35	19.19	0
1738685444.67176	04-Feb-2025 17:10:44	-185.98	-199.3	-176.46	-194.09	-755.83	0	22.62	24.32	19.17	0
1738685459.67255	04-Feb-2025 17:10:59	-185.98	-199.3	-176.47	-194.18	-755.94	0	22.62	24.28	19.19	0
1738685474.67317	04-Feb-2025 17:11:14	-185.95	-199.29	-176.45	-193.99	-755.68	0	22.62	24.27	19.22	3
1738685489.67378	04-Feb-2025 17:11:29	-185.98	-199.32	-176.47	-194	-755.77	0	22.5900004084251	24.26	19.2	0
1738685504.6748	04-Feb-2025 17:11:44	-185.94	-199.3	-176.45	-193.9	-755.59	0	22.56	24.25	19.19	0
1738685519.67603	04-Feb-2025 17:11:59	-185.98	-199.29	-176.48	-193.95	-755.7	0	22.56	24.23	19.25	2
1738685534.68313	04-Feb-2025 17:12:14	-185.94	-199.29	-176.46	-193.89	-755.59	0	22.56	24.22	19.23	0
1738685549.68429	04-Feb-2025 17:12:29	-185.97	-199.3	-176.44	-193.77	-755.49	0	22.56	24.2	19.2	0
1738685564.68475	04-Feb-2025 17:12:44	-185.95	-199.31	-176.45	-193.83	-755.55	0	22.56	24.21	19.22	0
1738685579.68551	04-Feb-2025 17:12:59	-185.96	-199.31	-176.44	-193.77	-755.49	0	22.5300001933483	24.2	19.22	5
1738685594.68646	04-Feb-2025 17:13:14	-185.92	-199.31	-176.44	-193.7	-755.37	0	22.5	24.16	19.19	0
1738685609.687	04-Feb-2025 17:13:29	-185.96	-199.38	-176.45	-193.71	-755.49	0	22.5	24.14	19.25	0
1738685624.68776	04-Feb-2025 17:13:44	-185.95	-199.36	-176.46	-193.73	-755.5	0	22.5	24.12	19.19	0
1738685639.68867	04-Feb-2025 17:13:59	-185.9	-199.36	-176.44	-193.79	-755.49	0	22.5	24.09	19.2	0
1738685654.68925	04-Feb-2025 17:14:14	-185.9	-199.36	-176.46	-193.67	-755.4	0	22.5	24.08	19.16	0
1738685669.68996	04-Feb-2025 17:14:29	-185.92	-199.34	-176.42	-193.75	-755.43	0	22.5	24.06	19.17	1
1738685684.69047	04-Feb-2025 17:14:44	-185.94	-199.35	-176.42	-193.8	-755.51	0	22.5	24.04	19.19	0
1738685699.69152	04-Feb-2025 17:14:59	-185.92	-199.35	-176.44	-193.9	-755.61	0	22.4699990388549	24.02	19.17	0
1738685714.69161	04-Feb-2025 17:15:14	-185.91	-199.36	-176.42	-193.9	-755.59	0	22.44	24	19.17	12
1738685729.69224	04-Feb-2025 17:15:29	-185.92	-199.31	-176.45	-193.92	-755.6	0	22.44	23.99	19.17	2
1738685744.69308	04-Feb-2025 17:15:44	-185.89	-199.34	-176.42	-193.9	-755.56	0	22.44	24.01	19.2	6
1738685759.6938	04-Feb-2025 17:15:59	-185.92	-199.34	-176.44	-193.85	-755.54	0	22.44	23.99	19.19	4
1738685774.69454	04-Feb-2025 17:16:14	-185.89	-199.36	-176.39	-193.84	-755.48	0	22.44	23.98	19.2	0
1738685789.69541	04-Feb-2025 17:16:29	-185.91	-199.34	-176.42	-194.01	-755.69	0	22.44	23.98	19.19	3
1738685804.69666	04-Feb-2025 17:16:44	-185.87	-199.35	-176.41	-193.86	-755.5	0	22.44	23.96	19.19	4
1738685819.69733	04-Feb-2025 17:16:59	-185.89	-199.37	-176.44	-193.89	-755.59	0	22.4050002728536	23.97	19.23	8
1738685834.69823	04-Feb-2025 17:17:14	-185.88	-199.36	-176.41	-193.88	-755.53	0	22.37	23.96	19.26	2
1738685849.6985	04-Feb-2025 17:17:29	-185.88	-199.34	-176.39	-193.86	-755.47	0	22.4049996331485	23.93	19.27	0
1738685864.69909	04-Feb-2025 17:17:44	-185.87	-199.34	-176.37	-193.82	-755.4	0	22.44	23.92	19.2	0
1738685879.69996	04-Feb-2025 17:17:59	-185.87	-199.36	-176.4	-193.89	-755.51	0	22.4049996177751	23.89	19.24	0
1738685894.7005	04-Feb-2025 17:18:14	-185.89	-199.33	-176.38	-193.92	-755.53	0	22.37	23.87	19.26	1
1738685909.70122	04-Feb-2025 17:18:29	-185.88	-199.35	-176.39	-193.81	-755.41	0	22.37	23.88	19.24	0
1738685924.70199	04-Feb-2025 17:18:44	-185.87	-199.35	-176.38	-193.86	-755.47	0	22.37	23.87	19.23	0
1738685939.70248	04-Feb-2025 17:18:59	-185.84	-199.36	-176.37	-193.85	-755.42	0	22.37	23.88	19.21	0
1738685954.70354	04-Feb-2025 17:19:14	-185.85	-199.36	-176.36	-193.84	-755.41	0	22.37	23.88	19.27	2
1738685969.70462	04-Feb-2025 17:19:29	-185.85	-199.37	-176.36	-193.88	-755.46	0	22.3399995075957	23.86	19.23	2
1738685984.70521	04-Feb-2025 17:19:44	-185.83	-199.39	-176.36	-193.79	-755.37	0	22.31	23.84	19.26	0
1738685999.70613	04-Feb-2025 17:19:59	-185.85	-199.37	-176.33	-193.79	-755.34	0	22.31	23.85	19.21	7
1738686014.70651	04-Feb-2025 17:20:14	-185.84	-199.35	-176.34	-193.76	-755.28	0	22.31	23.84	19.24	0
1738686029.7077	04-Feb-2025 17:20:29	-185.87	-199.37	-176.35	-193.68	-755.27	0	22.31	23.84	19.3	0
1738686044.70835	04-Feb-2025 17:20:44	-185.85	-199.39	-176.35	-193.66	-755.25	0	22.31	23.83	19.29	0
1738686059.70887	04-Feb-2025 17:20:59	-185.84	-199.37	-176.34	-193.64	-755.19	0	22.31	23.82	19.26	3
1738686074.70964	04-Feb-2025 17:21:14	-185.82	-199.38	-176.32	-193.61	-755.13	0	22.31	23.81	19.21	2
1738686089.7106	04-Feb-2025 17:21:29	-185.85	-199.38	-176.33	-193.6	-755.16	0	22.31	23.79	19.27	0
1738686104.71177	04-Feb-2025 17:21:44	-185.83	-199.39	-176.35	-193.61	-755.18	0	22.31	23.77	19.24	0
1738686119.71244	04-Feb-2025 17:21:59	-185.84	-199.39	-176.32	-193.67	-755.23	0	22.31	23.77	19.22	1
1738686134.71321	04-Feb-2025 17:22:14	-185.8	-199.43	-176.32	-193.7	-755.25	0	22.31	23.76	19.22	0
1738686149.71423	04-Feb-2025 17:22:29	-185.8	-199.43	-176.32	-193.76	-755.31	0	22.31	23.74	19.24	7
1738686164.71524	04-Feb-2025 17:22:44	-185.85	-199.42	-176.3	-193.81	-755.38	0	22.31	23.74	19.22	0
1738686179.71656	04-Feb-2025 17:22:59	-185.84	-199.43	-176.31	-193.78	-755.36	0	22.31	23.73	19.22	0
1738686194.71702	04-Feb-2025 17:23:14	-185.81	-199.45	-176.28	-193.71	-755.25	0	22.31	23.73	19.21	3
1738686209.71742	04-Feb-2025 17:23:29	-185.81	-199.48	-176.3	-193.75	-755.34	0	22.31	23.72	19.19	0
1738686224.71871	04-Feb-2025 17:23:44	-185.8	-199.45	-176.29	-193.75	-755.3	0	22.31	23.7	19.21	2
1738686239.72017	04-Feb-2025 17:23:59	-185.83	-199.46	-176.29	-193.72	-755.31	0	22.31	23.7	19.19	0
1738686254.72126	04-Feb-2025 17:24:14	-185.81	-199.45	-176.29	-193.68	-755.23	0	22.31	23.7	19.25	8
1738686269.72201	04-Feb-2025 17:24:29	-185.82	-199.46	-176.28	-193.69	-755.25	0	22.31	23.67	19.19	8
1738686284.72264	04-Feb-2025 17:24:44	-185.8	-199.45	-176.3	-193.66	-755.2	0	22.31	23.66	19.19	0
1738686299.72377	04-Feb-2025 17:24:59	-185.78	-199.43	-176.27	-193.68	-755.15	0	22.31	23.66	19.19	1
1738686314.72473	04-Feb-2025 17:25:14	-185.81	-199.41	-176.24	-193.76	-755.23	0	22.31	23.65	19.24	3
1738686329.72513	04-Feb-2025 17:25:29	-185.79	-199.44	-176.24	-193.62	-755.09	0	22.31	23.63	19.24	1
1738686344.72638	04-Feb-2025 17:25:44	-185.78	-199.47	-176.24	-193.77	-755.25	0	22.31	23.64	19.22	4
1738686359.72743	04-Feb-2025 17:25:59	-185.77	-199.45	-176.25	-193.71	-755.18	0	22.31	23.64	19.22	4
1738686374.73207	04-Feb-2025 17:26:14	-185.77	-199.47	-176.23	-193.56	-755.03	0	22.31	23.64	19.22	0
1738686389.73576	04-Feb-2025 17:26:29	-185.78	-199.41	-176.25	-193.73	-755.17	0	22.31	23.62	19.22	0
1738686404.73709	04-Feb-2025 17:26:44	-185.76	-199.42	-176.24	-193.73	-755.15	0	22.31	23.61	19.22	0
1738686419.73753	04-Feb-2025 17:26:59	-185.76	-199.45	-176.23	-193.63	-755.08	0	22.31	23.59	19.21	0
1738686434.73845	04-Feb-2025 17:27:14	-185.75	-199.41	-176.21	-193.74	-755.11	0	22.31	23.58	19.23	0
1738686449.73883	04-Feb-2025 17:27:29	-185.75	-199.44	-176.2	-193.78	-755.18	0	22.31	23.56	19.2	0
1738686464.73928	04-Feb-2025 17:27:44	-185.77	-199.43	-176.21	-193.7	-755.11	0	22.31	23.56	19.23	0
1738686479.74002	04-Feb-2025 17:27:59	-185.75	-199.41	-176.2	-193.61	-754.98	0	22.31	23.54	19.23	0
1738686494.74116	04-Feb-2025 17:28:14	-185.73	-35.67	-176.2	-193.57	-591.17	0	22.31	23.53	19.2	0
1738686509.74161	04-Feb-2025 17:28:29	-185.76	-199.4	-176.2	-193.54	-754.89	0	22.31	23.51	19.23	0
1738686524.74292	04-Feb-2025 17:28:44	-185.74	-199.37	-176.22	-193.54	-754.86	0	22.31	23.5	19.25	0
1738686539.74392	04-Feb-2025 17:28:59	-185.76	-199.41	-176.18	-193.62	-754.96	0	22.31	23.51	19.2	5
1738686554.74525	04-Feb-2025 17:29:14	-185.72	-199.43	-176.17	-193.57	-754.9	0	22.31	23.5	19.25	6
1738686569.74626	04-Feb-2025 17:29:29	-185.73	-199.42	-176.2	-193.59	-754.94	0	22.31	23.5	19.25	1
1738686584.74744	04-Feb-2025 17:29:44	-185.73	-199.41	-176.21	-193.5	-754.85	0	22.31	23.49	19.2	1
1738686599.74824	04-Feb-2025 17:29:59	-185.74	-199.44	-176.17	-193.52	-754.87	0	22.31	23.48	19.21	0
1738686614.74894	04-Feb-2025 17:30:14	-185.71	-199.42	-176.18	-193.49	-754.8	0	22.31	23.48	19.2	0
1738686629.74991	04-Feb-2025 17:30:29	-185.73	-199.43	-176.17	-193.59	-754.93	0	22.31	23.47	19.25	0
1738686644.75124	04-Feb-2025 17:30:44	-185.76	-199.43	-176.2	-193.58	-754.96	0	22.31	23.48	19.25	0
1738686659.75249	04-Feb-2025 17:30:59	-185.73	-199.44	-176.18	-193.62	-754.98	0	22.31	23.47	19.24	0
1738686674.75341	04-Feb-2025 17:31:14	-185.75	-199.42	-176.17	-193.63	-754.96	0	22.31	23.46	19.28	0
1738686689.75386	04-Feb-2025 17:31:29	-185.71	-199.43	-176.14	-193.66	-754.94	0	22.31	23.46	19.23	11
1738686704.75496	04-Feb-2025 17:31:44	-185.72	-199.42	-176.17	-193.54	-754.86	0	22.31	23.44	19.24	0
1738686719.75582	04-Feb-2025 17:31:59	-185.72	-199.43	-176.14	-193.52	-754.81	0	22.31	23.43	19.23	0
1738686734.75622	04-Feb-2025 17:32:14	-185.7	-199.41	-176.13	-193.61	-754.85	0	22.31	23.44	19.21	0
1738686749.75707	04-Feb-2025 17:32:29	-185.69	-199.45	-176.14	-193.59	-754.87	0	22.31	23.43	19.23	0
1738686764.75757	04-Feb-2025 17:32:44	-185.72	-199.48	-176.16	-193.63	-754.98	0	22.31	23.41	19.27	10
1738686779.75896	04-Feb-2025 17:32:59	-185.7	-199.5	-176.12	-193.58	-754.9	0	22.31	23.41	19.24	0
1738686794.75999	04-Feb-2025 17:33:14	-185.71	-199.46	-176.14	-193.53	-754.85	0	22.31	23.4	19.24	4
1738686809.76156	04-Feb-2025 17:33:29	-185.7	-199.44	-176.1	-193.64	-754.88	0	22.31	23.4	19.24	0
1738686824.76229	04-Feb-2025 17:33:44	-185.71	-199.47	-176.13	-193.57	-754.87	0	22.31	23.38	19.26	0
1738686839.76339	04-Feb-2025 17:33:59	-185.69	-199.48	-176.12	-193.57	-754.87	0	22.31	23.37	19.24	0
1738686854.76361	04-Feb-2025 17:34:14	-185.67	-199.5	-176.1	-193.57	-754.84	0	22.31	23.37	19.29	0
1738686869.76445	04-Feb-2025 17:34:29	-185.71	-199.5	-176.11	-193.53	-754.86	0	22.31	23.36	19.24	0
1738686884.76572	04-Feb-2025 17:34:44	-185.71	-199.51	-176.1	-193.5	-754.83	0	22.31	23.36	19.23	0
1738686899.76655	04-Feb-2025 17:34:59	-185.69	-199.49	-176.08	-193.54	-754.81	0	22.31	23.34	19.27	0
1738686914.76723	04-Feb-2025 17:35:14	-185.69	-199.49	-176.12	-193.52	-754.82	0	22.31	23.33	19.27	0
1738686929.76829	04-Feb-2025 17:35:29	-185.68	-199.52	-176.08	-193.53	-754.81	0	22.31	23.33	19.29	0
1738686944.76947	04-Feb-2025 17:35:44	-185.68	-199.56	-176.1	-193.5	-754.85	0	22.31	23.32	19.27	0
1738686959.77037	04-Feb-2025 17:35:59	-185.69	-199.53	-176.08	-193.46	-754.75	0	22.31	23.33	19.3	1
1738686974.77096	04-Feb-2025 17:36:14	-185.68	-200.09	-176.07	-193.6	-755.44	0	22.31	23.33	36.82	0
1738686989.7718	04-Feb-2025 17:36:29	-185.67	-200.05	-176.08	-193.72	-755.52	0	22.31	23.31	21.33	0
1738687004.77263	04-Feb-2025 17:36:44	-185.69	-200.09	-176.08	-193.64	-755.5	0	22.31	23.29	19.75	0
1738687019.77412	04-Feb-2025 17:36:59	-185.67	-200.08	-176.07	-193.79	-755.61	0	22.31	23.27	19.82	0
1738687034.77522	04-Feb-2025 17:37:14	-185.67	-200.08	-176.05	-193.76	-755.57	0	22.31	23.25	19.61	0
1738687049.77613	04-Feb-2025 17:37:29	-185.66	-200.06	-176.05	-193.78	-755.55	0	22.31	23.24	19.44	1
1738687064.77745	04-Feb-2025 17:37:44	-185.66	-200.06	-176.08	-193.79	-755.59	0	22.31	23.25	19.38	0
1738687079.77826	04-Feb-2025 17:37:59	-185.67	-200.08	-176.09	-193.77	-755.62	0	22.31	23.25	19.32	0
1738687094.77912	04-Feb-2025 17:38:14	-185.66	-200.08	-176.05	-193.73	-755.53	0	22.31	23.26	19.32	0
1738687109.77947	04-Feb-2025 17:38:29	-185.65	-200.09	-176.03	-193.77	-755.53	0	22.31	23.27	19.3	0
1738687124.77992	04-Feb-2025 17:38:44	-185.66	-200.09	-176.07	-193.73	-755.55	0	22.31	23.26	19.27	1
1738687139.7806	04-Feb-2025 17:38:59	-185.66	-200.07	-176.04	-193.74	-755.51	0	22.31	23.24	19.29	0
1738687154.78095	04-Feb-2025 17:39:14	-185.66	-200.06	-176.03	-193.71	-755.47	0	22.31	23.23	19.37	3
1738687169.78225	04-Feb-2025 17:39:29	-185.65	-200.04	-176.06	-193.66	-755.41	0	22.31	23.23	19.37	7
1738687184.78302	04-Feb-2025 17:39:44	-185.65	-200.04	-176.03	-193.6	-755.31	0	22.31	23.23	19.39	0
1738687199.78394	04-Feb-2025 17:39:59	-185.66	-200.05	-176.03	-193.64	-755.39	0	22.31	23.21	19.34	0
1738687214.78437	04-Feb-2025 17:40:14	-185.64	-200.04	-176.06	-193.64	-755.39	0	22.31	23.21	19.39	0
1738687229.78506	04-Feb-2025 17:40:29	-185.63	-200.01	-176.03	-193.52	-755.2	0	22.31	23.19	19.39	0
1738687244.78593	04-Feb-2025 17:40:44	-185.65	-199.99	-176.02	-193.61	-755.27	0	22.31	23.17	19.36	5
1738687259.78653	04-Feb-2025 17:40:59	-185.66	-200.03	-176.03	-193.48	-755.19	0	22.31	23.15	19.4	0
1738687274.78765	04-Feb-2025 17:41:14	-185.63	-200.01	-176	-193.46	-755.1	0	22.31	23.15	19.35	0
1738687289.78861	04-Feb-2025 17:41:29	-185.65	-199.98	-175.98	-193.51	-755.13	0	22.2799994695069	23.15	19.32	1
1738687304.78904	04-Feb-2025 17:41:44	-185.63	-199.99	-176.02	-193.52	-755.16	0	22.25	23.14	19.31	7
1738687319.78958	04-Feb-2025 17:41:59	-185.67	-199.97	-176.01	-193.48	-755.12	0	22.25	23.15	19.3	5
1738687334.79007	04-Feb-2025 17:42:14	-185.65	-200	-175.99	-193.42	-755.06	0	22.25	23.15	19.3	9
1738687349.79051	04-Feb-2025 17:42:29	-185.61	-199.97	-176	-193.46	-755.04	0	22.25	23.15	19.37	0
1738687364.79186	04-Feb-2025 17:42:44	-185.64	-199.97	-175.99	-193.5	-755.1	0	22.25	23.13	19.31	1
1738687379.79306	04-Feb-2025 17:42:59	-185.63	-199.96	-175.97	-193.54	-755.11	0	22.2800004259972	23.11	19.34	0
1738687394.79384	04-Feb-2025 17:43:14	-185.63	-199.97	-175.95	-193.45	-755.01	0	22.31	23.1	19.32	5
1738687409.79506	04-Feb-2025 17:43:29	-185.63	-199.94	-175.96	-193.61	-755.15	0	22.31	23.1	19.29	0
1738687424.79613	04-Feb-2025 17:43:44	-185.63	-199.94	-175.95	-193.59	-755.11	0	22.31	23.09	19.35	8
1738687439.79681	04-Feb-2025 17:43:59	-185.61	-199.95	-175.95	-193.5	-755.02	0	22.31	23.09	19.34	2
1738687454.79724	04-Feb-2025 17:44:14	-185.63	-199.96	-175.96	-193.58	-755.13	0	22.31	23.08	19.34	4
1738687469.79799	04-Feb-2025 17:44:29	-185.63	-199.97	-175.95	-193.47	-755.01	0	22.31	23.07	19.31	0
1738687484.79934	04-Feb-2025 17:44:44	-185.61	-199.94	-175.94	-193.52	-755	0	22.31	23.07	19.35	0
1738687499.80062	04-Feb-2025 17:44:59	-185.63	-199.94	-175.95	-193.41	-754.93	0	22.279999927008	23.06	19.34	0
1738687514.80183	04-Feb-2025 17:45:14	-185.62	-199.93	-175.94	-193.45	-754.94	0	22.25	23.07	19.35	7
1738687529.80301	04-Feb-2025 17:45:29	-185.62	-199.92	-175.93	-193.55	-755.02	0	22.25	23.07	19.41	3
1738687544.80388	04-Feb-2025 17:45:44	-185.63	-199.93	-175.93	-193.46	-754.95	0	22.25	23.07	19.35	2
1738687559.80508	04-Feb-2025 17:45:59	-185.62	-199.92	-175.9	-193.55	-754.99	0	22.2800003547123	23.06	19.36	0
1738687574.80592	04-Feb-2025 17:46:14	-185.62	-199.91	-175.94	-193.43	-754.89	0	22.31	23.06	19.33	0
1738687589.80651	04-Feb-2025 17:46:29	-185.59	-199.94	-175.93	-193.51	-754.96	0	22.31	23.06	19.36	0
1738687604.80751	04-Feb-2025 17:46:44	-185.63	-199.9	-175.92	-193.4	-754.85	0	22.31	23.06	19.36	3
1738687619.8081	04-Feb-2025 17:46:59	-185.61	-199.89	-175.92	-193.47	-754.89	0	22.2799999113802	23.06	19.38	7
1738687634.8086	04-Feb-2025 17:47:14	-185.65	-199.9	-175.94	-193.5	-754.99	0	22.25	23.05	19.3	3
1738687649.80955	04-Feb-2025 17:47:29	-185.59	-199.92	-175.93	-193.49	-754.93	0	22.25	23.04	19.35	4
1738687664.81049	04-Feb-2025 17:47:44	-185.61	-199.9	-175.9	-193.41	-754.82	0	22.25	23.02	19.39	0
1738687679.81118	04-Feb-2025 17:47:59	-185.61	-199.9	-175.88	-193.53	-754.91	0	22.2800001938399	23.01	19.39	2
1738687694.81168	04-Feb-2025 17:48:14	-185.6	-199.89	-175.9	-193.6	-754.99	0	22.31	23.01	19.42	8
1738687709.81223	04-Feb-2025 17:48:29	-185.62	-199.91	-175.89	-193.58	-754.99	0	22.280000819772	23	19.41	1
1738687724.81359	04-Feb-2025 17:48:44	-185.59	-199.89	-175.9	-193.53	-754.91	0	22.25	23	19.36	0
1738687739.81387	04-Feb-2025 17:48:59	-185.61	-199.89	-175.89	-193.44	-754.83	0	22.2799987520285	23.01	19.41	0
1738687754.81541	04-Feb-2025 17:49:14	-185.59	-199.87	-175.89	-193.43	-754.78	0	22.31	23.01	19.38	1
1738687769.8163	04-Feb-2025 17:49:29	-185.61	-199.88	-175.88	-193.4	-754.77	0	22.2800002819629	23.02	19.36	0
1738687784.81748	04-Feb-2025 17:49:44	-185.6	-199.88	-175.89	-193.43	-754.8	0	22.25	23.02	19.38	6
1738687799.81856	04-Feb-2025 17:49:59	-185.59	-199.88	-175.88	-193.49	-754.85	0	22.25	23.02	19.37	0
1738687814.8198	04-Feb-2025 17:50:14	-185.58	-199.9	-175.87	-193.44	-754.79	0	22.25	23.01	19.38	0
1738687829.82082	04-Feb-2025 17:50:29	-185.58	-199.9	-175.86	-193.4	-754.73	0	22.25	23.01	19.36	0
1738687844.82128	04-Feb-2025 17:50:44	-185.56	-199.96	-175.84	-193.42	-754.8	0	22.25	23	19.39	1
1738687859.82217	04-Feb-2025 17:50:59	-185.55	-200.11	-175.87	-193.54	-755.06	0	22.25	22.99	19.42	2
1738687874.82231	04-Feb-2025 17:51:14	-185.59	-200.1	-175.86	-193.47	-755.01	0	22.25	22.98	19.43	0
1738687889.82336	04-Feb-2025 17:51:29	-185.58	-200.09	-175.84	-193.44	-754.94	0	22.25	22.97	19.39	0
1738687904.82464	04-Feb-2025 17:51:44	-185.59	-200.12	-175.85	-193.51	-755.07	0	22.25	22.97	19.4	0
1738687919.8251	04-Feb-2025 17:51:59	-185.59	-200.09	-175.83	-193.45	-754.95	0	22.25	22.96	19.4	4
1738687934.82596	04-Feb-2025 17:52:14	-185.57	-200.09	-175.85	-193.41	-754.92	0	22.25	22.96	19.37	0
1738687949.82634	04-Feb-2025 17:52:29	-185.59	-200.1	-175.82	-193.45	-754.96	0	22.25	22.96	19.39	0
1738687964.82757	04-Feb-2025 17:52:44	-185.57	-200.08	-175.82	-193.42	-754.9	0	22.25	22.96	19.45	0
1738687979.82832	04-Feb-2025 17:52:59	-185.55	-200.1	-175.83	-193.35	-754.83	0	22.25	22.95	19.42	5
1738687994.8285	04-Feb-2025 17:53:14	-185.59	-200.09	-175.79	-193.41	-754.88	0	22.25	22.95	19.43	2
1738688009.8294	04-Feb-2025 17:53:29	-185.6	-200.12	-175.81	-193.47	-755	0	22.25	22.95	19.42	0
1738688024.83033	04-Feb-2025 17:53:44	-185.59	-200.11	-175.81	-193.45	-754.96	0	22.25	22.94	19.42	0
1738688039.83079	04-Feb-2025 17:53:59	-185.58	-200.08	-175.81	-193.42	-754.9	0	22.25	22.94	19.48	0
1738688054.8319	04-Feb-2025 17:54:14	-185.59	-200.11	-175.82	-193.48	-755.01	0	22.25	22.95	19.43	0
1738688069.83269	04-Feb-2025 17:54:29	-185.56	-200.09	-175.82	-193.46	-754.93	0	22.25	22.95	19.42	0
1738688084.83307	04-Feb-2025 17:54:44	-185.54	-200.1	-175.81	-193.4	-754.84	0	22.25	22.95	19.45	4
1738688099.83427	04-Feb-2025 17:54:59	-185.57	-200.09	-175.76	-193.39	-754.8	0	22.25	22.94	19.42	2
1738688114.83512	04-Feb-2025 17:55:14	-185.57	-200.09	-175.76	-193.41	-754.82	0	22.25	22.94	19.4	1
1738688129.8358	04-Feb-2025 17:55:29	-185.55	-200.1	-175.75	-193.42	-754.82	0	22.25	22.95	19.43	0
1738688144.83623	04-Feb-2025 17:55:44	-185.55	-201.89	-175.75	-193.5	-756.69	0	22.25	22.95	19.66	4
1738688159.83688	04-Feb-2025 17:55:59	-185.57	-201.9	-175.76	-193.57	-756.8	0	22.25	22.94	19.69	2
1738688210.59042	04-Feb-2025 17:56:50	-185.56	-201.9	-175.77	-193.63	-756.86	0	22.25	22.92	19.58	0
1738688225.59064	04-Feb-2025 17:57:05	-185.56	-201.93	-175.74	-193.69	-756.92	0	22.25	22.91	19.55	2
1738688310.13311	04-Feb-2025 17:58:30	-185.55	-201.92	-175.76	-193.77	-757	0	22.25	22.92	19.57	14
1738688325.13736	04-Feb-2025 17:58:45	-185.56	-201.94	-175.75	-193.73	-756.98	0	22.2199964029327	22.92	19.51	13
1738688340.13802	04-Feb-2025 17:59:00	-185.59	-201.95	-175.76	-193.79	-757.1	0	22.19	22.92	19.52	1
1738688355.13851	04-Feb-2025 17:59:15	-185.56	-201.93	-175.73	-193.67	-756.89	0	22.2199999526383	22.91	19.57	0
1738688370.13905	04-Feb-2025 17:59:30	-185.57	-201.93	-175.75	-193.66	-756.92	0	22.25	22.9	19.53	0
1738688385.14021	04-Feb-2025 17:59:45	-185.57	-201.93	-175.73	-193.59	-756.83	0	22.25	22.88	19.58	4
1738688400.14086	04-Feb-2025 18:00:00	-185.56	-201.92	-175.75	-193.58	-756.81	0	22.25	22.88	19.53	7
1738688415.14151	04-Feb-2025 18:00:15	-185.55	-201.95	-175.73	-193.54	-756.77	0	22.25	22.88	19.53	0
1738688430.14206	04-Feb-2025 18:00:30	-185.58	-201.94	-175.78	-193.53	-756.84	0	22.25	22.88	19.51	2
1738688445.14264	04-Feb-2025 18:00:45	-185.58	-201.94	-175.74	-193.47	-756.71	0	22.25	22.87	19.53	0
1738688460.14344	04-Feb-2025 18:01:00	-185.58	-201.92	-175.74	-193.45	-756.69	0	22.25	22.86	19.49	9
1738688475.14405	04-Feb-2025 18:01:15	-185.58	-201.95	-175.71	-193.55	-756.79	0	22.25	22.85	19.52	6
1738688490.1445	04-Feb-2025 18:01:30	-185.54	-201.93	-175.71	-193.44	-756.63	0	22.25	22.86	19.48	4
1738688505.14546	04-Feb-2025 18:01:45	-185.57	-201.96	-175.71	-193.53	-756.77	0	22.25	22.85	19.51	1
1738688520.14572	04-Feb-2025 18:02:00	-185.56	-201.95	-175.72	-193.46	-756.69	0	22.25	22.85	19.51	1
1738688535.14665	04-Feb-2025 18:02:15	-185.56	-201.92	-175.72	-193.5	-756.69	0	22.25	22.83	19.48	2
1738688550.14763	04-Feb-2025 18:02:30	-185.57	-201.95	-175.71	-193.45	-756.69	0	22.25	22.84	19.49	0
1738688565.14843	04-Feb-2025 18:02:45	-185.56	-201.94	-175.69	-193.5	-756.69	0	22.25	22.84	19.52	6
1738688580.14902	04-Feb-2025 18:03:00	-185.54	-201.95	-175.7	-193.51	-756.71	0	22.25	22.84	19.45	0
1738688595.15016	04-Feb-2025 18:03:15	-185.54	-201.93	-175.7	-193.5	-756.68	0	22.280000763145	22.84	19.47	0
1738688610.15053	04-Feb-2025 18:03:30	-185.53	-201.94	-175.69	-193.41	-756.57	0	22.31	22.82	19.45	1
1738688625.15133	04-Feb-2025 18:03:45	-185.54	-201.93	-175.7	-193.46	-756.63	0	22.2799999460477	22.82	19.55	2
1738688640.15208	04-Feb-2025 18:04:00	-185.54	-201.96	-175.7	-193.48	-756.67	0	22.25	22.82	19.49	7
1738688655.15506	04-Feb-2025 18:04:15	-185.56	-201.95	-175.66	-193.49	-756.66	0	22.25	22.8	19.49	7
1738688670.15971	04-Feb-2025 18:04:30	-185.54	-201.95	-175.66	-193.44	-756.59	0	22.25	22.8	19.5	5
1738688685.16046	04-Feb-2025 18:04:45	-185.55	-201.93	-175.67	-193.44	-756.6	0	22.25	22.8	19.52	0
1738688700.16086	04-Feb-2025 18:05:00	-185.54	-201.95	-175.67	-193.41	-756.57	0	22.25	22.79	19.52	7
1738688715.16193	04-Feb-2025 18:05:15	-185.53	-201.92	-175.66	-193.42	-756.53	0	22.25	22.79	19.5	0
1738688730.1628	04-Feb-2025 18:05:30	-185.54	-201.94	-175.67	-193.5	-756.65	0	22.25	22.8	19.54	0
1738688745.16417	04-Feb-2025 18:05:45	-185.53	-201.96	-175.66	-193.46	-756.61	0	22.25	22.81	19.52	4
1738688760.16546	04-Feb-2025 18:06:00	-185.52	-201.95	-175.65	-193.48	-756.61	0	22.25	22.8	19.48	0
1738688775.1664	04-Feb-2025 18:06:15	-185.55	-201.96	-175.66	-193.45	-756.62	0	22.25	22.79	19.5	4
1738688790.16749	04-Feb-2025 18:06:30	-185.53	NaN	-175.67	-193.4	-554.59	0	22.25	22.79	19.5	5
1738688805.16784	04-Feb-2025 18:06:45	-185.54	-201.96	-175.65	-193.39	-756.54	0	22.25	22.79	19.46	3
1738688820.16813	04-Feb-2025 18:07:00	-185.55	-201.96	-175.67	-193.45	-756.62	0	22.25	22.78	19.56	1
1738688835.16893	04-Feb-2025 18:07:15	-185.54	-201.96	-175.62	-193.42	-756.54	0	22.25	22.8	19.5	0
1738688850.1692	04-Feb-2025 18:07:30	-185.51	-201.95	-175.64	-193.44	-756.54	0	22.25	22.78	19.53	0
1738688865.17036	04-Feb-2025 18:07:45	-185.51	-201.96	-175.63	-193.48	-756.59	0	22.25	22.78	19.51	0
1738688880.17089	04-Feb-2025 18:08:00	-185.51	-201.95	-175.64	-193.49	-756.59	0	22.25	22.76	19.51	0
1738688895.17185	04-Feb-2025 18:08:15	-185.52	-201.96	-175.65	-193.51	-756.65	0	22.25	22.76	19.51	0
1738688910.1728	04-Feb-2025 18:08:30	-185.54	-201.95	-175.63	-193.47	-756.59	0	22.25	22.75	19.53	0
1738688925.17371	04-Feb-2025 18:08:45	-185.54	-201.95	-175.63	-193.51	-756.63	0	22.25	22.76	19.53	3
1738688940.17438	04-Feb-2025 18:09:00	-185.52	-201.96	-175.65	-193.46	-756.59	0	22.25	22.77	19.53	0
1738688955.17523	04-Feb-2025 18:09:15	-185.53	-201.96	-175.6	-193.44	-756.53	0	22.25	22.76	19.56	0
1738688970.17607	04-Feb-2025 18:09:30	-185.52	-201.98	-175.62	-193.44	-756.57	0	22.25	22.76	19.54	0
1738688985.17755	04-Feb-2025 18:09:45	-185.54	-201.97	-175.62	-193.48	-756.61	0	22.25	22.76	19.57	1
1738689000.17794	04-Feb-2025 18:10:00	-185.56	-201.96	-175.62	-193.42	-756.57	0	22.25	22.76	19.51	3
1738689015.17865	04-Feb-2025 18:10:15	-185.54	-201.97	-175.61	-193.51	-756.64	0	22.25	22.76	19.54	4
1738689030.17918	04-Feb-2025 18:10:30	-185.52	-201.97	-175.62	-193.44	-756.55	0	22.25	22.76	19.54	0
1738689045.1798	04-Feb-2025 18:10:45	-185.52	-201.96	-175.59	-193.43	-756.51	0	22.25	22.75	19.51	3
1738689060.18045	04-Feb-2025 18:11:00	-185.53	-201.97	-175.61	-193.43	-756.54	0	22.25	22.75	19.56	5
1738689075.18097	04-Feb-2025 18:11:15	-185.5	-201.97	-175.6	-193.44	-756.51	0	22.25	22.74	19.57	0
1738689090.1815	04-Feb-2025 18:11:30	-185.56	-201.96	-175.59	-193.42	-756.52	0	22.25	22.74	19.54	0
1738689105.18215	04-Feb-2025 18:11:45	-185.5	-201.95	-175.59	-193.37	-756.42	0	22.25	22.73	19.56	6
1738689120.18252	04-Feb-2025 18:12:00	-185.51	-201.97	-175.58	-193.46	-756.51	0	22.25	22.73	19.56	0
1738689135.18361	04-Feb-2025 18:12:15	-185.52	-201.98	-175.59	-193.4	-756.48	0	22.25	22.73	19.51	5
1738689150.1848	04-Feb-2025 18:12:30	-185.53	-201.99	-175.58	-193.4	-756.5	0	22.25	22.73	19.56	0
1738689165.18574	04-Feb-2025 18:12:45	-185.5	-201.97	-175.56	-193.44	-756.47	0	22.25	22.72	19.56	3
1738689180.1863	04-Feb-2025 18:13:00	-185.52	-201.95	-175.56	-193.44	-756.46	0	22.25	22.71	19.56	0
1738689195.18765	04-Feb-2025 18:13:15	-185.54	-201.97	-175.54	-193.44	-756.49	0	22.25	22.71	19.56	0
1738689210.18847	04-Feb-2025 18:13:30	-185.49	-201.97	-175.59	-193.42	-756.46	0	22.25	22.7	19.57	0
1738689225.18913	04-Feb-2025 18:13:45	-185.54	-201.97	-175.58	-193.44	-756.54	0	22.2199999145543	22.71	19.54	3
1738689240.1897	04-Feb-2025 18:14:00	-185.51	-201.99	-175.55	-193.41	-756.46	0	22.19	22.7	19.57	0
1738689255.19059	04-Feb-2025 18:14:15	-185.48	-202	-175.57	-193.44	-756.48	0	22.2199998603604	22.7	19.55	0
1738689270.19161	04-Feb-2025 18:14:30	-185.53	-202	-175.57	-193.46	-756.55	0	22.25	22.7	19.54	0
1738689285.19241	04-Feb-2025 18:14:45	-185.52	-201.97	-175.56	-193.51	-756.57	0	22.25	22.7	19.57	1
1738689300.19356	04-Feb-2025 18:15:00	-185.51	-201.97	-175.57	-193.46	-756.51	0	22.25	22.7	19.55	0
1738689315.19459	04-Feb-2025 18:15:15	-185.49	-201.98	-175.59	-193.49	-756.56	0	22.25	22.69	19.55	4
1738689330.19565	04-Feb-2025 18:15:30	-185.5	-201.98	-175.53	-193.45	-756.47	0	22.25	22.69	19.54	0
1738689345.19669	04-Feb-2025 18:15:45	-185.5	-201.98	-175.53	-193.42	-756.43	0	22.25	22.69	19.58	0
1738689360.19762	04-Feb-2025 18:16:00	-185.49	-202	-175.54	-193.43	-756.46	0	22.25	22.68	19.55	0
1738689375.19873	04-Feb-2025 18:16:15	-185.49	-201.98	-175.55	-193.47	-756.49	0	22.2199993371925	22.68	19.55	0
1738689390.19917	04-Feb-2025 18:16:30	-185.5	-201.99	-175.54	-193.45	-756.48	0	22.19	22.67	19.57	0
1738689405.20038	04-Feb-2025 18:16:45	-185.51	-201.98	-175.52	-193.36	-756.37	0	22.2200007711979	22.67	19.57	6
1738689420.20082	04-Feb-2025 18:17:00	-185.51	-202	-175.51	-193.41	-756.42	0	22.25	22.67	19.54	8
1738689435.20135	04-Feb-2025 18:17:15	-185.53	-201.98	-175.53	-193.38	-756.42	0	22.220000740434	22.66	19.58	0
1738689450.20262	04-Feb-2025 18:17:30	-185.48	-201.98	-175.51	-193.45	-756.43	0	22.19	22.67	19.58	0
1738689465.20284	04-Feb-2025 18:17:45	-185.48	-201.97	-175.52	-193.44	-756.41	0	22.19	22.67	19.52	0
1738689480.2031	04-Feb-2025 18:18:00	-185.45	-202.01	-175.53	-193.38	-756.37	0	22.19	22.66	19.58	0
1738689495.20346	04-Feb-2025 18:18:15	-185.51	-202	-175.52	-193.46	-756.48	0	22.2199996345349	22.66	19.58	0
1738689510.2042	04-Feb-2025 18:18:30	-185.46	-202	-175.51	-193.52	-756.49	0	22.25	22.67	19.57	0
1738689525.20503	04-Feb-2025 18:18:45	-185.53	-201.99	-175.53	-193.47	-756.52	0	22.2199998054295	22.67	19.58	0
1738689540.20567	04-Feb-2025 18:19:00	-185.48	-202.01	-175.49	-193.52	-756.5	0	22.19	22.66	19.58	2
1738689555.20657	04-Feb-2025 18:19:15	-185.52	-202	-175.49	-193.45	-756.47	0	22.19	22.65	19.58	0
1738689570.20715	04-Feb-2025 18:19:30	-185.51	-202.01	-175.5	-193.47	-756.49	0	22.19	22.64	19.58	0
1738689585.20846	04-Feb-2025 18:19:45	-185.5	-202.01	-175.49	-193.47	-756.46	0	22.19	22.65	19.58	6
1738689600.20969	04-Feb-2025 18:20:00	-185.49	-202.02	-175.5	-193.38	-756.39	0	22.19	22.64	19.57	3
1738689615.21014	04-Feb-2025 18:20:15	-185.51	-202	-175.47	-193.48	-756.46	0	22.19	22.65	19.57	0
1738689630.21123	04-Feb-2025 18:20:30	-185.47	-202	-175.48	-193.46	-756.41	0	22.19	22.65	19.55	5
1738689645.21187	04-Feb-2025 18:20:45	-185.48	-202.01	-175.5	-193.48	-756.48	0	22.2199993650307	22.65	19.58	12
1738689660.21314	04-Feb-2025 18:21:00	-185.5	-201.98	-175.48	-193.48	-756.44	0	22.25	22.64	19.57	1
1738689675.2141	04-Feb-2025 18:21:15	-185.47	-202.01	-175.48	-193.47	-756.42	0	22.2200000610311	22.63	19.52	0
1738689690.21513	04-Feb-2025 18:21:30	-185.49	-202.02	-175.48	-193.46	-756.44	0	22.19	22.63	19.6	0
1738689705.21592	04-Feb-2025 18:21:45	-185.47	-202.03	-175.49	-193.43	-756.42	0	22.19	22.62	19.57	7
1738689720.21605	04-Feb-2025 18:22:00	-185.46	-201.99	-175.47	-193.51	-756.44	0	22.19	22.62	19.63	0
1738689735.21671	04-Feb-2025 18:22:15	-185.45	-202.01	-175.48	-193.47	-756.41	0	22.19	22.62	19.63	0
1738689750.218	04-Feb-2025 18:22:30	-185.48	-202.02	-175.49	-193.44	-756.43	0	22.19	22.62	19.55	0
1738689765.21879	04-Feb-2025 18:22:45	-185.47	-202.01	-175.47	-193.41	-756.36	0	22.19	22.61	19.58	0
1738689780.2198	04-Feb-2025 18:23:00	-185.49	-202.02	-175.46	-193.43	-756.4	0	22.19	22.6	19.55	0
1738689795.2209	04-Feb-2025 18:23:15	-185.47	-202.01	-175.5	-193.44	-756.42	0	22.19	22.61	19.58	0
1738689810.22217	04-Feb-2025 18:23:30	-185.46	-202.01	-175.45	-193.49	-756.41	0	22.19	22.61	19.56	2
1738689825.22303	04-Feb-2025 18:23:45	-185.47	-202.01	-175.45	-193.46	-756.38	0	22.19	22.6	19.6	7
1738689840.22362	04-Feb-2025 18:24:00	-185.48	-202.02	-175.46	-193.41	-756.36	0	22.19	22.6	19.58	0
1738689855.22468	04-Feb-2025 18:24:15	-185.49	-202	-175.45	-193.44	-756.38	0	22.19	22.59	19.64	0
1738689870.22511	04-Feb-2025 18:24:30	-185.47	-202.03	-175.45	-193.4	-756.35	0	22.19	22.59	19.58	0
1738689885.22624	04-Feb-2025 18:24:45	-185.47	-202	-175.45	-193.46	-756.38	0	22.19	22.59	19.6	0
1738689900.22694	04-Feb-2025 18:25:00	-185.47	-202.01	-175.44	-193.53	-756.45	0	22.19	22.59	19.59	3
1738689915.22774	04-Feb-2025 18:25:15	-185.46	-202.03	-175.44	-193.42	-756.34	0	22.19	22.58	19.59	0
1738689930.228	04-Feb-2025 18:25:30	-185.45	-202.03	-175.44	-193.37	-756.3	0	22.19	22.59	19.56	0
1738689945.22917	04-Feb-2025 18:25:45	-185.46	-202.05	-175.43	-193.4	-756.35	0	22.2200002275231	22.59	19.61	0
1738689960.23011	04-Feb-2025 18:26:00	-185.44	-202.02	-175.45	-193.45	-756.36	0	22.25	22.58	19.61	0
1738689975.23029	04-Feb-2025 18:26:15	-185.47	-202	-175.44	-193.42	-756.33	0	22.2200003752349	22.58	19.61	11
1738689990.23085	04-Feb-2025 18:26:30	-185.46	-202.03	-175.43	-193.44	-756.35	0	22.19	22.58	19.62	9
1738690005.23224	04-Feb-2025 18:26:45	-185.44	-202.02	-175.44	-193.36	-756.26	0	22.2200000405236	22.58	19.65	2
1738690020.23358	04-Feb-2025 18:27:00	-185.45	-202.02	-175.42	-193.39	-756.28	0	22.25	22.58	19.61	4
1738690035.23472	04-Feb-2025 18:27:15	-185.44	-202.03	-175.43	-193.46	-756.35	0	22.2200000429654	22.58	19.61	0
1738690050.23591	04-Feb-2025 18:27:30	-185.44	-202.02	-175.43	-193.4	-756.29	0	22.19	22.57	19.62	0
1738690065.23712	04-Feb-2025 18:27:45	-185.47	-202.03	-175.42	-193.4	-756.32	0	22.19	22.57	19.59	5
1738690080.23836	04-Feb-2025 18:28:00	-185.45	-202.03	-175.4	-193.3	-756.19	0	22.19	22.57	19.56	2
1738690095.239	04-Feb-2025 18:28:15	-185.45	-202.02	-175.43	-193.41	-756.31	0	22.19	22.56	19.64	0
1738690110.23981	04-Feb-2025 18:28:30	-185.45	-202.01	-175.42	-193.42	-756.31	0	22.19	22.57	19.55	0
1738690125.24051	04-Feb-2025 18:28:45	NaN	-202.02	-175.44	-193.42	-570.88	0	22.19	22.56	19.64	3
1738690140.24178	04-Feb-2025 18:29:00	-185.47	-202.03	-175.42	-193.41	-756.32	0	22.19	22.56	19.59	2
1738690155.24301	04-Feb-2025 18:29:15	-185.43	-202.03	-175.41	-193.37	-756.24	0	22.19	22.55	19.64	5
1738690170.24349	04-Feb-2025 18:29:30	-185.44	-202.04	-175.4	-193.45	-756.33	0	22.19	22.56	19.62	0
1738690185.24422	04-Feb-2025 18:29:45	-185.45	-202.04	-175.41	-193.43	-756.33	0	22.19	22.56	19.58	2
1738690200.24437	04-Feb-2025 18:30:00	-185.45	-202.03	-175.43	-193.47	-756.38	0	22.19	22.55	19.61	0
1738690215.24533	04-Feb-2025 18:30:15	-185.44	-202.02	-175.41	-193.44	-756.31	0	22.19	22.57	19.64	0
1738690230.24554	04-Feb-2025 18:30:30	-185.44	-202.03	-175.41	-193.41	-756.29	0	22.19	22.56	19.62	0
1738690245.24613	04-Feb-2025 18:30:45	-185.44	-202.02	-175.4	-193.47	-756.33	0	22.19	22.56	19.64	4
1738690260.24677	04-Feb-2025 18:31:00	-185.46	-202.01	-175.42	-193.48	-756.37	0	22.19	22.55	19.67	0
1738690275.24718	04-Feb-2025 18:31:15	-185.44	-202.03	-175.4	-193.44	-756.3	0	22.19	22.56	19.59	0
1738690290.24798	04-Feb-2025 18:31:30	-185.45	-202.02	-175.38	-193.46	-756.31	0	22.19	22.55	19.59	5
1738690305.24864	04-Feb-2025 18:31:45	-185.45	-202.03	-175.39	-193.47	-756.34	0	22.19	22.55	19.59	0
1738690320.24959	04-Feb-2025 18:32:00	-185.46	-202.05	-175.39	-193.41	-756.31	0	22.19	22.56	19.61	0
1738690335.25073	04-Feb-2025 18:32:15	-185.45	-202.03	-175.37	-193.44	-756.29	0	22.19	22.56	19.61	0
1738690350.25193	04-Feb-2025 18:32:30	-185.43	-202.03	-175.37	-193.43	-756.26	0	22.19	22.55	19.67	1
1738690365.25288	04-Feb-2025 18:32:45	-185.47	-202.04	-175.39	-193.41	-756.32	0	22.19	22.55	19.61	0
1738690380.25362	04-Feb-2025 18:33:00	-185.44	-202.03	-175.4	-193.41	-756.28	0	22.19	22.55	19.66	4
1738690395.25456	04-Feb-2025 18:33:15	-185.43	-202.04	-175.38	-193.39	-756.25	0	22.19	22.54	19.64	0
1738690410.2549	04-Feb-2025 18:33:30	-185.46	-202.05	-175.39	-193.55	-756.44	0	22.19	22.55	19.61	0
1738690425.25574	04-Feb-2025 18:33:45	-185.44	-202.06	-175.38	-193.44	-756.31	0	22.19	22.54	19.65	0
1738690440.25651	04-Feb-2025 18:34:00	-185.41	-202.04	-175.37	-193.48	-756.3	0	22.19	22.54	19.63	12
1738690455.25737	04-Feb-2025 18:34:15	-185.45	-202.05	-175.4	-193.49	-756.39	0	22.19	22.55	19.65	0
1738690470.25755	04-Feb-2025 18:34:30	-185.44	-202.04	-175.38	-193.44	-756.29	0	22.19	22.54	19.62	0
1738690485.25783	04-Feb-2025 18:34:45	-185.42	-202.05	-175.35	-193.43	-756.26	0	22.19	22.54	19.62	4
1738690500.25879	04-Feb-2025 18:35:00	-185.42	-202.04	-175.38	-193.45	-756.28	0	22.19	22.54	19.62	10
1738690515.25918	04-Feb-2025 18:35:15	-185.44	-202.04	-175.37	-193.41	-756.27	0	22.19	22.53	19.6	1
1738690530.2602	04-Feb-2025 18:35:30	-185.42	-202.06	-175.37	-193.47	-756.31	0	22.19	22.52	19.68	8
1738690545.26059	04-Feb-2025 18:35:45	-185.44	-202.05	-175.37	-193.36	-756.21	0	22.19	22.52	19.63	2
1738690560.2619	04-Feb-2025 18:36:00	-185.43	-202.06	-175.38	-193.35	-756.22	0	22.19	22.52	19.66	0
1738690575.26249	04-Feb-2025 18:36:15	-185.42	-202.07	-175.36	-193.4	-756.25	0	22.19	22.52	19.69	2
1738690590.26273	04-Feb-2025 18:36:30	-185.39	-202.05	-175.35	-193.44	-756.22	0	22.19	22.52	19.63	0
1738690605.2639	04-Feb-2025 18:36:45	-185.46	-202.06	-175.34	-193.46	-756.32	0	22.19	22.52	19.65	0
1738690620.2645	04-Feb-2025 18:37:00	-185.42	-202.05	-175.34	-193.49	-756.31	0	22.19	22.51	19.65	0
1738690635.26478	04-Feb-2025 18:37:15	-185.42	-202.05	-175.35	-193.46	-756.28	0	22.19	22.52	19.63	0
1738690650.26594	04-Feb-2025 18:37:30	-185.45	-202.07	-175.35	-193.41	-756.28	0	22.19	22.52	19.63	0
1738690665.26675	04-Feb-2025 18:37:45	-185.44	-202.05	-175.34	-193.43	-756.27	0	22.19	22.51	19.62	2
1738690680.26738	04-Feb-2025 18:38:00	-185.45	-202.06	-175.34	-193.49	-756.34	0	22.19	22.51	19.59	0
1738690695.26792	04-Feb-2025 18:38:15	-185.41	-202.06	-175.33	-193.49	-756.3	0	22.19	22.51	19.66	0
1738690710.26862	04-Feb-2025 18:38:30	-185.41	-202.07	-175.35	-193.47	-756.3	0	22.19	22.51	19.66	3
1738690725.2695	04-Feb-2025 18:38:45	-185.43	-202.05	-175.33	-193.46	-756.27	0	22.19	22.51	19.68	0
1738690740.27019	04-Feb-2025 18:39:00	-185.43	-202.06	-175.33	-193.47	-756.29	0	22.19	22.5	19.61	0
1738690755.27122	04-Feb-2025 18:39:15	-185.4	-202.07	-175.32	-193.51	-756.3	0	22.19	22.51	19.6	0
1738690770.27199	04-Feb-2025 18:39:30	-185.42	-202.05	-175.29	-193.47	-756.23	0	22.19	22.5	19.66	3
1738690785.27264	04-Feb-2025 18:39:45	-185.41	-202.05	-175.32	-193.48	-756.27	0	22.19	22.5	19.65	0
1738690800.27367	04-Feb-2025 18:40:00	-185.43	-202.07	-175.35	-193.5	-756.35	0	22.19	22.5	19.66	4
1738690815.27473	04-Feb-2025 18:40:15	-185.39	-202.08	-175.33	-193.44	-756.25	0	22.19	22.5	19.63	0
1738690830.27502	04-Feb-2025 18:40:30	-185.39	-202.05	-175.32	-193.45	-756.2	0	22.19	22.5	19.66	6
1738690845.27626	04-Feb-2025 18:40:45	-185.41	-202.05	-175.32	-193.43	-756.22	0	22.19	22.5	19.66	6
1738690860.2776	04-Feb-2025 18:41:00	-185.43	-202.05	-175.29	-193.51	-756.28	0	22.19	22.5	19.65	9
1738690875.27856	04-Feb-2025 18:41:15	-185.4	-202.06	-175.33	-193.46	-756.25	0	22.154999424669	22.5	19.65	0
1738690890.27902	04-Feb-2025 18:41:30	-185.4	-202.05	-175.36	-193.39	-756.2	0	22.12	22.49	19.68	6
1738690905.28013	04-Feb-2025 18:41:45	-185.43	-202.1	-175.32	-193.43	-756.28	0	22.1549997940839	22.49	19.65	0
1738690920.28141	04-Feb-2025 18:42:00	-185.39	-202.06	-175.32	-193.38	-756.16	0	22.19	22.49	19.65	3
1738690935.2823	04-Feb-2025 18:42:15	-185.41	-202.08	-175.31	-193.47	-756.27	0	22.19	22.49	19.68	6
1738690950.28257	04-Feb-2025 18:42:30	-185.42	-202.07	-175.29	-193.37	-756.16	0	22.19	22.49	19.6	6
1738690965.28315	04-Feb-2025 18:42:45	-185.42	-202.08	-175.32	-193.42	-756.25	0	22.19	22.48	19.65	5
1738690980.28407	04-Feb-2025 18:43:00	-185.43	-202.06	-175.32	-193.45	-756.26	0	22.19	22.48	19.65	1
1738690995.28443	04-Feb-2025 18:43:15	-185.4	-202.09	-175.3	-193.5	-756.3	0	22.19	22.49	19.65	2
1738691010.2848	04-Feb-2025 18:43:30	-185.4	-202.06	-175.3	-193.45	-756.21	0	22.19	22.49	19.68	0
1738691025.28604	04-Feb-2025 18:43:45	-185.39	-202.07	-175.32	-193.51	-756.3	0	22.19	22.48	19.66	8
1738691040.28632	04-Feb-2025 18:44:00	-185.4	-202.08	-175.31	-193.4	-756.19	0	22.19	22.48	19.68	3
1738691055.28669	04-Feb-2025 18:44:15	-185.38	-202.08	-175.28	-193.37	-756.11	0	22.19	22.48	19.71	0
1738691070.28688	04-Feb-2025 18:44:30	-185.39	-202.08	-175.31	-193.42	-756.2	0	22.19	22.48	19.72	3
1738691085.28753	04-Feb-2025 18:44:45	-185.38	-202.07	-175.3	-193.47	-756.22	0	22.19	22.48	19.66	0
1738691100.28781	04-Feb-2025 18:45:00	-185.4	-202.08	-175.3	-193.39	-756.17	0	22.19	22.47	19.66	0
1738691115.28848	04-Feb-2025 18:45:15	-185.39	-202.1	-175.3	-193.41	-756.2	0	22.1550005576648	22.47	19.66	4
1738691130.28963	04-Feb-2025 18:45:30	-185.42	-202.06	-175.29	-193.42	-756.18	0	22.12	22.46	19.68	3
1738691145.2901	04-Feb-2025 18:45:45	-185.38	-202.06	-175.27	-193.43	-756.14	0	22.1550001942495	22.46	19.65	0
1738691160.2904	04-Feb-2025 18:46:00	-185.38	NaN	-175.28	-193.34	-554	0	22.19	22.47	19.68	12
1738691175.29139	04-Feb-2025 18:46:15	-185.38	-202.06	-175.3	-193.42	-756.16	0	22.19	22.46	19.66	0
1738691190.29243	04-Feb-2025 18:46:30	-185.43	-202.06	-175.29	-193.42	-756.21	0	22.19	22.46	19.65	0
1738691205.29322	04-Feb-2025 18:46:45	-185.37	-202.06	-175.27	-193.39	-756.1	0	22.19	22.46	19.71	0
1738691220.29432	04-Feb-2025 18:47:00	-185.4	-202.09	-175.27	-193.44	-756.2	0	22.19	22.46	19.66	1
1738691235.29512	04-Feb-2025 18:47:15	-185.39	-202.07	-175.27	-193.38	-756.11	0	22.154999680434	22.46	19.63	0
1738691250.29565	04-Feb-2025 18:47:30	-185.38	-202.07	-175.28	-193.42	-756.15	0	22.12	22.46	19.66	10
1738691265.297	04-Feb-2025 18:47:45	-185.4	-202.07	-175.25	-193.4	-756.11	0	22.1549999632602	22.47	19.72	0
1738691280.29838	04-Feb-2025 18:48:00	-185.34	-202.09	-175.29	-193.44	-756.16	0	22.19	22.47	19.65	0
1738691295.2996	04-Feb-2025 18:48:15	-185.41	-202.08	-175.26	-193.48	-756.22	0	22.1550000421515	22.46	19.7	2
1738691310.30086	04-Feb-2025 18:48:30	-185.37	-202.07	-175.28	-193.45	-756.17	0	22.12	22.46	19.69	0
1738691325.30109	04-Feb-2025 18:48:45	-185.39	-202.07	-175.28	-193.4	-756.14	0	22.1549996152038	22.46	19.68	0
1738691340.30165	04-Feb-2025 18:49:00	-185.4	-202.08	-175.27	-193.43	-756.19	0	22.19	22.45	19.66	0
1738691355.30275	04-Feb-2025 18:49:15	-185.37	-202.09	-175.26	-193.42	-756.14	0	22.1549996559464	22.46	19.71	0
1738691370.30356	04-Feb-2025 18:49:30	-185.41	-202.09	-175.28	-193.45	-756.23	0	22.12	22.46	19.68	0
1738691385.305	04-Feb-2025 18:49:45	-185.39	-202.08	-175.26	-193.51	-756.23	0	22.12	22.45	19.7	0
1738691400.30609	04-Feb-2025 18:50:00	-185.38	-202.1	-175.26	-193.46	-756.21	0	22.12	22.45	19.67	3
1738691415.30662	04-Feb-2025 18:50:15	-185.39	-202.09	-175.28	-193.43	-756.2	0	22.12	22.45	19.69	2
1738691430.30857	04-Feb-2025 18:50:30	-185.35	-202.08	-175.26	-193.42	-756.11	0	22.12	22.45	19.63	4
1738691445.30909	04-Feb-2025 18:50:45	-185.39	-202.08	-175.23	-193.42	-756.12	0	22.1549994671083	22.45	19.69	0
1738691460.31007	04-Feb-2025 18:51:00	-185.37	-202.1	-175.27	-193.46	-756.2	0	22.19	22.44	19.68	3
1738691475.31149	04-Feb-2025 18:51:15	-185.37	-202.09	-175.25	-193.43	-756.14	0	22.19	22.44	19.67	0
1738691490.31176	04-Feb-2025 18:51:30	-185.38	-202.09	-175.26	-193.51	-756.24	0	22.19	22.43	19.68	2
1738691505.31238	04-Feb-2025 18:51:45	-185.39	-202.08	-175.25	-193.47	-756.19	0	22.1550004124129	22.44	19.63	0
1738691520.31336	04-Feb-2025 18:52:00	-185.35	-202.1	-175.25	-193.49	-756.18	0	22.12	22.44	19.72	2
1738691535.3146	04-Feb-2025 18:52:15	-185.39	-202.08	-175.25	-193.49	-756.21	0	22.12	22.43	19.67	0
1738691550.31526	04-Feb-2025 18:52:30	-185.37	-202.1	-175.24	-193.48	-756.2	0	22.12	22.43	19.7	10
1738691565.31577	04-Feb-2025 18:52:45	-185.38	-202.09	-175.25	-193.46	-756.18	0	22.12	22.43	19.7	0
1738691580.31625	04-Feb-2025 18:53:00	-185.37	-202.09	-175.23	-193.43	-756.13	0	22.12	22.43	19.67	3
1738691595.31706	04-Feb-2025 18:53:15	-185.4	-202.1	-175.25	-193.49	-756.24	0	22.12	22.43	19.72	0
1738691610.31711	04-Feb-2025 18:53:30	-185.37	-202.1	-175.24	-193.39	-756.09	0	22.12	22.43	19.72	0
1738691625.31844	04-Feb-2025 18:53:45	-185.39	-202.11	-175.22	-193.41	-756.12	0	22.12	22.42	19.69	0
1738691640.31887	04-Feb-2025 18:54:00	-185.37	-202.09	-175.22	-193.44	-756.12	0	22.12	22.42	19.72	0
1738691655.31967	04-Feb-2025 18:54:15	-185.36	-202.08	-175.25	-193.45	-756.14	0	22.12	22.42	19.66	1
1738691670.32015	04-Feb-2025 18:54:30	-185.36	-202.1	-175.23	-193.49	-756.19	0	22.12	22.42	19.7	0
1738691685.32052	04-Feb-2025 18:54:45	-185.36	-202.1	-175.23	-193.47	-756.18	0	22.12	22.42	19.69	0
1738691700.32169	04-Feb-2025 18:55:00	-185.36	-202.1	-175.24	-193.49	-756.19	0	22.12	22.41	19.69	0
1738691715.32309	04-Feb-2025 18:55:15	-185.33	-202.12	-175.22	-193.48	-756.16	0	22.12	22.41	19.72	2
1738691730.32461	04-Feb-2025 18:55:30	-185.36	-202.12	-175.22	-193.46	-756.16	0	22.12	22.41	19.7	0
1738691745.32608	04-Feb-2025 18:55:45	-185.35	-202.1	-175.23	-193.49	-756.16	0	22.155000134997	22.41	19.7	2
1738691760.32744	04-Feb-2025 18:56:00	-185.38	-202.11	-175.23	-193.45	-756.18	0	22.19	22.4	19.7	0
1738691775.32759	04-Feb-2025 18:56:15	-185.37	-202.11	-175.23	-193.44	-756.15	0	22.1550010865841	22.41	19.72	5
1738691790.32868	04-Feb-2025 18:56:30	-185.39	-202.11	-175.24	-193.4	-756.14	0	22.12	22.41	19.67	7
1738691805.33	04-Feb-2025 18:56:45	-185.35	-202.11	-175.2	-193.47	-756.13	0	22.12	22.42	19.75	0
1738691820.33104	04-Feb-2025 18:57:00	-185.37	-202.11	-175.23	-193.46	-756.16	0	22.12	22.42	19.7	4
1738691835.33135	04-Feb-2025 18:57:15	-185.34	-202.11	-175.24	-193.5	-756.2	0	22.12	22.41	19.66	0
1738691850.33258	04-Feb-2025 18:57:30	-185.38	-202.1	-175.19	-193.48	-756.15	0	22.12	22.41	19.72	0
1738691865.33319	04-Feb-2025 18:57:45	-185.36	-202.1	-175.21	-193.54	-756.2	0	22.12	22.41	19.67	0
1738691880.33362	04-Feb-2025 18:58:00	-185.36	-202.13	-175.21	-193.49	-756.18	0	22.12	22.4	19.7	0
1738691895.33423	04-Feb-2025 18:58:15	-185.37	-202.1	-175.22	-193.44	-756.13	0	22.12	22.4	19.73	3
1738691910.33517	04-Feb-2025 18:58:30	-185.37	-202.1	-175.22	-193.43	-756.12	0	22.12	22.4	19.81	8
1738691925.33618	04-Feb-2025 18:58:45	-185.36	-202.09	-175.21	-193.45	-756.11	0	22.12	22.4	19.72	5
1738691940.33732	04-Feb-2025 18:59:00	-185.36	-202.11	-175.21	-193.35	-756.03	0	22.12	22.4	19.7	1
1738691955.3379	04-Feb-2025 18:59:15	-185.38	-202.11	-175.2	-193.43	-756.11	0	22.12	22.39	19.75	4
1738691970.33869	04-Feb-2025 18:59:30	-185.36	-202.1	-175.21	-193.45	-756.13	0	22.12	22.4	19.73	0
1738691985.33978	04-Feb-2025 18:59:45	-185.36	-202.12	-175.19	-193.41	-756.08	0	22.12	22.4	19.72	0
1738692000.341	04-Feb-2025 19:00:00	-185.34	-202.11	-175.18	-193.41	-756.05	0	22.12	22.39	19.79	3
1738692015.34131	04-Feb-2025 19:00:15	-185.35	-202.13	-175.2	-193.44	-756.12	0	22.12	22.42	19.73	10186
1738692030.34195	04-Feb-2025 19:00:30	-185.34	-202.12	-175.21	-193.45	-756.12	0	22.12	22.41	19.72	0
1738692045.34228	04-Feb-2025 19:00:45	-185.37	-202.1	-175.2	-193.42	-756.09	0	22.12	22.41	19.67	0
1738692060.343	04-Feb-2025 19:01:00	-185.35	-202.09	-175.19	-193.5	-756.14	0	22.12	22.41	19.76	0
1738692075.34332	04-Feb-2025 19:01:15	-185.35	-202.12	-175.2	-193.5	-756.16	0	22.12	22.4	19.71	0
1738692090.34368	04-Feb-2025 19:01:30	-185.36	-202.12	-175.17	-193.44	-756.11	0	22.12	22.4	19.73	15
1738692105.34447	04-Feb-2025 19:01:45	-185.34	-202.12	-175.2	-193.42	-756.08	0	22.12	22.4	19.78	3
1738692120.34541	04-Feb-2025 19:02:00	-185.35	-202.11	-175.2	-193.43	-756.08	0	22.12	22.4	19.72	3
1738692135.34679	04-Feb-2025 19:02:15	-185.32	-202.13	-175.16	-193.53	-756.14	0	22.12	22.39	19.73	0
1738692150.34719	04-Feb-2025 19:02:30	-185.37	-202.1	-175.19	-193.48	-756.14	0	22.12	22.4	19.73	0
1738692165.34838	04-Feb-2025 19:02:45	-185.34	-202.11	-175.19	-193.49	-756.12	0	22.12	22.39	19.73	2
1738692180.34905	04-Feb-2025 19:03:00	-185.36	-202.11	-175.19	-193.39	-756.05	0	22.12	22.38	19.75	6
1738692195.34967	04-Feb-2025 19:03:15	-185.35	-202.13	-175.18	-193.44	-756.1	0	22.12	22.39	19.75	8
1738692210.35048	04-Feb-2025 19:03:30	-185.36	-202.12	-175.17	-193.46	-756.11	0	22.12	22.38	19.75	0
1738692225.35168	04-Feb-2025 19:03:45	-185.35	-202.11	-175.2	-193.47	-756.12	0	22.12	22.39	19.73	1
1738692240.35265	04-Feb-2025 19:04:00	-185.34	-202.12	-175.19	-193.41	-756.05	0	22.12	22.39	19.73	8
1738692255.35314	04-Feb-2025 19:04:15	-185.36	-202.12	-175.18	-193.52	-756.18	0	22.12	22.39	19.73	0
1738692270.35383	04-Feb-2025 19:04:30	-185.34	-202.12	-175.18	-193.44	-756.08	0	22.12	22.38	19.78	0
1738692285.35401	04-Feb-2025 19:04:45	-185.35	-202.13	-175.18	-193.5	-756.16	0	22.12	22.39	19.75	4
1738692300.35482	04-Feb-2025 19:05:00	-185.36	-202.12	-175.15	-193.47	-756.09	0	22.12	22.39	19.78	2
1738692315.35563	04-Feb-2025 19:05:15	-185.33	-202.13	-175.15	-193.44	-756.04	0	22.12	22.39	19.76	1
1738692330.35633	04-Feb-2025 19:05:30	-185.36	-202.11	-175.17	-193.39	-756.04	0	22.12	22.38	19.75	3
1738692345.35731	04-Feb-2025 19:05:45	-185.35	-202.15	-175.16	-193.41	-756.06	0	22.12	22.38	19.72	0
1738692360.35781	04-Feb-2025 19:06:00	-185.34	-202.13	-175.18	-193.48	-756.13	0	22.12	22.39	19.79	0
1738692375.3584	04-Feb-2025 19:06:15	-185.37	-202.13	-175.16	-193.4	-756.07	0	22.12	22.38	19.79	6
1738692390.3593	04-Feb-2025 19:06:30	-185.32	-202.13	-175.17	-193.41	-756.03	0	22.12	22.38	19.72	2
1738692405.36043	04-Feb-2025 19:06:45	-185.32	-202.12	-175.14	-193.45	-756.03	0	22.12	22.38	19.72	5
1738692420.36163	04-Feb-2025 19:07:00	-185.35	-202.12	-175.16	-193.49	-756.12	0	22.12	22.38	19.73	6
1738692435.36252	04-Feb-2025 19:07:15	-185.33	-202.14	-175.14	-193.4	-756.02	0	22.12	22.38	19.73	0
1738692450.36388	04-Feb-2025 19:07:30	-185.33	-202.12	-175.14	-193.44	-756.03	0	22.12	22.38	19.72	9
1738692465.3648	04-Feb-2025 19:07:45	-185.36	-202.1	-175.16	-193.41	-756.03	0	22.12	22.37	19.73	4
1738692480.36572	04-Feb-2025 19:08:00	-185.33	-202.11	-175.15	-193.45	-756.04	0	22.12	22.37	19.78	1
1738692495.36669	04-Feb-2025 19:08:15	-185.35	-202.12	-175.14	-193.54	-756.15	0	22.12	22.37	19.72	0
1738692510.368	04-Feb-2025 19:08:30	-185.34	-202.12	-175.14	-193.41	-756	0	22.12	22.36	19.72	0
1738692525.36877	04-Feb-2025 19:08:45	-185.36	-202.1	NaN	-193.45	-580.91	0	22.12	22.37	19.7	2
1738692540.36971	04-Feb-2025 19:09:00	-185.35	-202.13	-175.14	-193.47	-756.08	0	22.12	22.36	19.76	0
1738692555.37073	04-Feb-2025 19:09:15	-185.34	-202.12	-175.16	-193.48	-756.1	0	22.12	22.36	19.81	9
1738692570.37139	04-Feb-2025 19:09:30	-185.36	-202.14	-175.13	-193.49	-756.12	0	22.12	22.37	19.78	1
1738692585.37195	04-Feb-2025 19:09:45	-185.32	-202.12	-175.18	-193.44	-756.07	0	22.12	22.37	19.79	0
1738692600.37254	04-Feb-2025 19:10:00	-185.37	-202.14	-175.17	-193.48	-756.16	0	22.12	22.36	19.75	0
1738692615.37362	04-Feb-2025 19:10:15	-185.31	-202.13	-175.15	-193.46	-756.05	0	22.12	22.36	19.73	0
1738692630.37473	04-Feb-2025 19:10:30	-185.36	-202.1	-175.15	-193.46	-756.06	0	22.12	22.36	19.75	0
1738692645.37587	04-Feb-2025 19:10:45	-185.34	-202.13	-175.15	-193.47	-756.08	0	22.12	22.36	19.76	5
1738692660.37625	04-Feb-2025 19:11:00	-185.34	-202.14	-175.15	-193.42	-756.05	0	22.12	22.36	19.76	0
1738692675.37711	04-Feb-2025 19:11:15	-185.36	-202.1	-175.15	-193.44	-756.05	0	22.12	22.36	19.75	0
1738692690.37752	04-Feb-2025 19:11:30	-185.34	-202.14	-175.14	-193.44	-756.07	0	22.12	22.36	19.8	0
1738692705.37883	04-Feb-2025 19:11:45	-185.32	-202.13	-175.15	-193.42	-756.03	0	22.12	22.35	19.78	0
1738692720.37988	04-Feb-2025 19:12:00	-185.33	-202.14	-175.15	-193.38	-756	0	22.12	22.35	19.73	6
1738692735.38062	04-Feb-2025 19:12:15	-185.32	-202.14	-175.14	-193.46	-756.07	0	22.12	22.35	19.79	1
1738692750.38195	04-Feb-2025 19:12:30	-185.32	-202.16	-175.13	-193.4	-756	0	22.12	22.36	19.73	0
1738692765.38273	04-Feb-2025 19:12:45	-185.33	-202.13	-175.13	-193.48	-756.06	0	22.12	22.36	19.73	0
1738692780.38374	04-Feb-2025 19:13:00	-185.34	-202.13	-175.15	-193.44	-756.06	0	22.12	22.36	19.73	12
1738692795.38454	04-Feb-2025 19:13:15	-185.34	-202.12	-175.13	-193.47	-756.05	0	22.12	22.35	19.8	0
1738692810.38514	04-Feb-2025 19:13:30	-185.31	-202.15	-175.14	-193.48	-756.08	0	22.12	22.35	19.76	0
1738692825.386	04-Feb-2025 19:13:45	-185.32	-202.14	-175.13	-193.48	-756.06	0	22.12	22.34	19.76	10
1738692840.38721	04-Feb-2025 19:14:00	-185.33	-202.15	-175.1	-193.43	-756	0	22.12	22.35	19.76	7
1738692855.38783	04-Feb-2025 19:14:15	-185.34	-202.13	-175.12	-193.42	-756.01	0	22.12	22.35	19.8	5
1738692870.38854	04-Feb-2025 19:14:30	-185.32	-202.14	-175.11	-193.41	-755.98	0	22.12	22.34	19.78	0
1738692885.3892	04-Feb-2025 19:14:45	-185.33	-202.12	-175.12	-193.52	-756.09	0	22.0899999572772	22.34	19.76	0
1738692900.38983	04-Feb-2025 19:15:00	-185.33	-202.13	-175.11	-193.42	-755.99	0	22.06	22.34	19.73	0
1738692915.39036	04-Feb-2025 19:15:15	-185.32	-202.14	-175.11	-193.41	-755.97	0	22.0899996779934	22.34	19.76	0
1738692930.39121	04-Feb-2025 19:15:30	-185.31	-202.13	-175.14	-193.49	-756.07	0	22.12	22.34	19.76	10
1738692945.39199	04-Feb-2025 19:15:45	-185.31	-202.14	-175.11	-193.46	-756.02	0	22.12	22.34	19.76	0
1738692960.39233	04-Feb-2025 19:16:00	-185.32	-202.14	-175.11	-193.45	-756.01	0	22.12	22.34	19.71	0
1738692975.39333	04-Feb-2025 19:16:15	-185.34	-202.14	-175.11	-193.46	-756.04	0	22.12	22.33	19.79	5
1738692990.39367	04-Feb-2025 19:16:30	-185.29	-202.16	-175.12	-193.43	-756	0	22.12	22.33	19.76	0
1738693005.3944	04-Feb-2025 19:16:45	-185.33	-202.14	-175.09	-193.44	-756.01	0	22.12	22.33	19.73	0
1738693020.39551	04-Feb-2025 19:17:00	-185.35	-202.15	-175.11	-193.47	-756.08	0	22.12	22.34	19.8	0
1738693035.39617	04-Feb-2025 19:17:15	-185.33	-202.14	-175.13	-193.44	-756.04	0	22.12	22.34	19.79	0
1738693050.39673	04-Feb-2025 19:17:30	-185.3	-202.15	-175.1	-193.47	-756.02	0	22.12	22.34	19.78	4
1738693065.39811	04-Feb-2025 19:17:45	-185.32	-202.15	-175.11	-193.44	-756.02	0	22.089999395063	22.33	19.76	7
1738693080.39888	04-Feb-2025 19:18:00	-185.33	-202.14	-175.11	-193.49	-756.08	0	22.06	22.33	19.78	0
1738693095.39962	04-Feb-2025 19:18:15	-185.31	-202.14	-175.1	-193.4	-755.96	0	22.0900000908162	22.33	19.79	0
1738693110.40025	04-Feb-2025 19:18:30	-185.32	-202.15	-175.1	-193.46	-756.02	0	22.12	22.33	19.8	6
1738693125.40093	04-Feb-2025 19:18:45	-185.32	-202.14	-175.12	-193.49	-756.06	0	22.12	22.33	19.79	0
1738693140.40156	04-Feb-2025 19:19:00	-185.32	-202.16	-175.11	-193.49	-756.08	0	22.12	22.32	19.79	3
1738693155.40212	04-Feb-2025 19:19:15	-185.33	-202.15	-175.11	-193.44	-756.02	0	22.0900005304885	22.32	19.76	0
1738693170.40321	04-Feb-2025 19:19:30	-185.32	-202.15	-175.09	-193.43	-755.98	0	22.06	22.32	19.76	1
1738693185.40395	04-Feb-2025 19:19:45	-185.32	-202.14	-175.1	-193.45	-756.01	0	22.0899999946292	22.32	19.78	0
1738693200.4047	04-Feb-2025 19:20:00	-185.31	-202.15	-175.12	-193.5	-756.08	0	22.12	22.31	19.79	0
1738693215.40529	04-Feb-2025 19:20:15	-185.33	-202.14	-175.1	-193.47	-756.04	0	22.12	22.32	19.79	0
1738693230.40635	04-Feb-2025 19:20:30	-185.33	-202.15	-175.09	-193.47	-756.04	0	22.12	22.32	19.78	0
1738693245.40753	04-Feb-2025 19:20:45	-185.34	-202.16	-175.1	-193.51	-756.11	0	22.12	22.32	19.77	0
1738693260.4085	04-Feb-2025 19:21:00	-185.36	-202.14	-175.08	-193.42	-755.99	0	22.12	22.31	19.8	2
1738693275.40922	04-Feb-2025 19:21:15	-185.3	-202.15	-175.13	-193.45	-756.02	0	22.12	22.32	19.76	3
1738693290.41024	04-Feb-2025 19:21:30	-185.33	-202.15	-175.1	-193.46	-756.04	0	22.12	22.31	19.76	7
1738693305.41103	04-Feb-2025 19:21:45	-185.32	-202.15	-175.1	-193.36	-755.94	0	22.12	22.32	19.8	6
1738693320.41203	04-Feb-2025 19:22:00	-185.33	-202.13	-175.09	-193.4	-755.95	0	22.12	22.31	19.8	0
1738693335.41269	04-Feb-2025 19:22:15	-185.32	-202.16	-175.08	-193.42	-755.97	0	22.12	22.31	19.79	0
1738693350.41307	04-Feb-2025 19:22:30	-185.33	-202.14	-175.1	-193.39	-755.97	0	22.12	22.31	19.8	5
1738693365.41401	04-Feb-2025 19:22:45	-185.33	-202.14	-175.07	-193.49	-756.03	0	22.12	22.31	19.79	7
1738693380.41511	04-Feb-2025 19:23:00	-185.31	-202.16	-175.1	-193.45	-756.02	0	22.12	22.3	19.8	3
1738693395.41573	04-Feb-2025 19:23:15	-185.32	-202.18	-175.12	-193.38	-755.99	0	22.12	22.3	19.76	0
1738693410.41681	04-Feb-2025 19:23:30	-185.32	-202.15	-175.1	-193.39	-755.95	0	22.12	22.3	19.77	7
1738693425.4175	04-Feb-2025 19:23:45	-185.31	-202.16	-175.09	-193.42	-755.98	0	22.0899997102157	22.31	19.77	0
1738693440.41791	04-Feb-2025 19:24:00	-185.32	-202.15	-175.06	-193.48	-756.01	0	22.06	22.3	19.74	0
1738693455.41859	04-Feb-2025 19:24:15	-185.31	-202.15	-175.1	-193.5	-756.07	0	22.0900002014082	22.3	19.76	5
1738693470.41907	04-Feb-2025 19:24:30	-185.32	-202.15	-175.09	-193.51	-756.06	0	22.12	22.3	19.8	0
1738693485.42028	04-Feb-2025 19:24:45	-185.31	-202.15	-175.06	-193.46	-755.98	0	22.12	22.3	19.8	0
1738693500.42147	04-Feb-2025 19:25:00	-185.31	-202.15	-175.09	-193.41	-755.97	0	22.12	22.31	19.75	0
1738693515.42262	04-Feb-2025 19:25:15	-185.32	-202.16	-175.07	-193.4	-755.94	0	22.090000013915	22.3	19.78	3
1738693530.42377	04-Feb-2025 19:25:30	-185.29	-202.15	-175.09	-193.48	-756.01	0	22.06	22.3	19.79	0
1738693545.42485	04-Feb-2025 19:25:45	-185.31	-202.17	-175.07	-193.4	-755.95	0	22.06	22.3	19.8	0
1738693560.42524	04-Feb-2025 19:26:00	-185.32	-202.15	-175.06	-193.52	-756.06	0	22.06	22.3	19.78	0
1738693575.4258	04-Feb-2025 19:26:15	-185.31	-202.14	-175.06	-193.47	-755.98	0	22.06	22.3	19.79	3
1738693590.42668	04-Feb-2025 19:26:30	-185.32	-202.16	-175.08	-193.44	-756	0	22.06	22.3	19.8	0
1738693605.42792	04-Feb-2025 19:26:45	-185.31	-202.17	-175.08	-193.39	-755.94	0	22.06	22.3	19.75	4
1738693620.42884	04-Feb-2025 19:27:00	-185.28	-202.17	-175.08	-193.47	-756	0	22.06	22.3	19.79	3
1738693635.42994	04-Feb-2025 19:27:15	-185.3	-202.18	-175.06	-193.44	-755.98	0	22.0900005710138	22.3	19.79	0
1738693650.43048	04-Feb-2025 19:27:30	-185.29	-202.14	-175.06	-193.46	-755.95	0	22.12	22.3	19.8	5
1738693665.43084	04-Feb-2025 19:27:45	-185.34	-202.15	-175.09	-193.5	-756.08	0	22.12	22.3	19.79	0
1738693680.43092	04-Feb-2025 19:28:00	-185.32	-202.16	-175.06	-193.48	-756.02	0	22.12	22.29	19.8	0
1738693695.43205	04-Feb-2025 19:28:15	-185.34	-202.17	-175.07	-193.49	-756.07	0	22.12	22.3	19.79	0
1738693710.43332	04-Feb-2025 19:28:30	-185.3	-202.16	-175.07	-193.45	-755.99	0	22.12	22.3	19.77	1
1738693725.43361	04-Feb-2025 19:28:45	-185.29	-202.15	-175.03	-193.53	-756.01	0	22.12	22.3	19.79	0
1738693740.43462	04-Feb-2025 19:29:00	-185.31	-202.16	-175.05	-193.42	-755.95	0	22.12	22.29	19.79	0
1738693755.43484	04-Feb-2025 19:29:15	-185.31	-202.16	-175.07	-193.45	-755.99	0	22.0900010092286	22.3	19.78	0
1738693770.43607	04-Feb-2025 19:29:30	-185.31	-202.18	-175.05	-193.41	-755.95	0	22.06	22.3	19.77	0
1738693785.43759	04-Feb-2025 19:29:45	-185.32	-202.16	-175.04	-193.45	-755.98	0	22.06	22.29	19.76	0
1738693800.43827	04-Feb-2025 19:30:00	-185.33	-202.19	-175.05	-193.46	-756.03	0	22.06	22.29	19.82	0
1738693815.43899	04-Feb-2025 19:30:15	-185.32	-202.15	-175.06	-193.39	-755.91	0	22.06	22.29	19.74	0
1738693830.43987	04-Feb-2025 19:30:30	-185.31	-202.17	-175.08	-193.45	-756.01	0	22.06	22.3	19.78	3
1738693845.44102	04-Feb-2025 19:30:45	-185.29	-202.18	-175.04	-193.44	-755.96	0	22.06	22.31	19.74	11
1738693860.44207	04-Feb-2025 19:31:00	-185.29	-202.17	-175.05	-193.44	-755.96	0	22.06	22.31	19.79	0
1738693875.44302	04-Feb-2025 19:31:15	-185.3	-202.19	-175.08	-193.4	-755.97	0	22.06	22.3	19.77	0
1738693890.44388	04-Feb-2025 19:31:30	-185.33	-202.18	NaN	-193.45	-580.96	0	22.06	22.31	19.74	0
1738693905.44453	04-Feb-2025 19:31:45	-185.26	-202.16	-175.06	-193.46	-755.94	0	22.06	22.31	19.8	7
1738693920.4455	04-Feb-2025 19:32:00	-185.3	-202.16	-175.05	-193.49	-755.99	0	22.06	22.3	19.82	6
1738693935.4463	04-Feb-2025 19:32:15	-185.31	-202.15	-175.08	-193.43	-755.97	0	22.06	22.31	19.74	6
1738693950.44721	04-Feb-2025 19:32:30	-185.29	-202.15	-175.05	-193.44	-755.94	0	22.06	22.3	19.79	1
1738693965.44852	04-Feb-2025 19:32:45	-185.29	-202.16	-175.05	-193.46	-755.95	0	22.06	22.3	19.76	0
1738693980.44919	04-Feb-2025 19:33:00	-185.29	-202.17	-175.06	-193.37	-755.89	0	22.06	22.3	19.77	0
1738693995.44985	04-Feb-2025 19:33:15	-185.26	-202.19	-175.04	-193.38	-755.87	0	22.06	22.3	19.77	4
1738694010.4505	04-Feb-2025 19:33:30	-185.3	-202.17	-175.06	-193.44	-755.96	0	22.06	22.3	19.8	3
1738694025.4515	04-Feb-2025 19:33:45	-185.31	-202.16	-175.05	-193.38	-755.9	0	22.06	22.3	19.8	5
1738694040.45215	04-Feb-2025 19:34:00	-185.3	-202.15	-175.07	-193.42	-755.94	0	22.06	22.3	19.83	0
1738694055.45301	04-Feb-2025 19:34:15	-185.29	-202.17	-175.03	-193.48	-755.98	0	22.06	22.29	19.84	0
1738694070.45377	04-Feb-2025 19:34:30	-185.28	-202.18	-175.03	-193.41	-755.9	0	22.06	22.29	19.8	0
1738694085.45515	04-Feb-2025 19:34:45	-185.29	-202.18	-175.05	-193.39	-755.9	0	22.06	22.29	19.82	5
1738694100.45557	04-Feb-2025 19:35:00	-185.29	-202.16	-175.06	-193.5	-756.01	0	22.06	22.3	19.82	1
1738694115.45695	04-Feb-2025 19:35:15	-185.29	-202.17	-175.03	-193.45	-755.94	0	22.06	22.29	19.76	8
1738694130.45764	04-Feb-2025 19:35:30	-185.31	-202.17	-175.03	-193.48	-756	0	22.06	22.29	19.8	6
1738694145.45886	04-Feb-2025 19:35:45	-185.3	-202.18	-175.04	-193.42	-755.94	0	22.06	22.29	19.8	0
1738694160.45934	04-Feb-2025 19:36:00	-185.29	-202.17	-175.03	-193.5	-755.99	0	22.06	22.29	19.8	0
1738694175.46076	04-Feb-2025 19:36:15	-185.29	-202.18	-175.04	-193.46	-755.97	0	22.06	22.29	19.81	0
1738694190.46182	04-Feb-2025 19:36:30	-185.3	-202.16	-175.03	-193.43	-755.93	0	22.06	22.29	19.77	0
1738694205.46237	04-Feb-2025 19:36:45	-185.31	-202.19	-175.03	-193.39	-755.93	0	22.06	22.29	19.82	1
1738694220.46339	04-Feb-2025 19:37:00	-185.28	-202.19	-175.02	-193.44	-755.94	0	22.06	22.29	19.79	3
1738694235.46425	04-Feb-2025 19:37:15	-185.3	-202.18	-175.03	-193.45	-755.97	0	22.0900001909083	22.29	19.83	0
1738694250.46491	04-Feb-2025 19:37:30	-185.28	-202.19	-175.03	-193.47	-755.97	0	22.12	22.28	19.8	0
1738694265.46581	04-Feb-2025 19:37:45	-185.31	-202.16	-175.04	-193.39	-755.91	0	22.0899993894286	22.29	19.79	3
1738694280.4661	04-Feb-2025 19:38:00	-185.3	-202.18	-175.03	-193.45	-755.96	0	22.06	22.29	19.76	0
1738694295.46657	04-Feb-2025 19:38:15	-185.28	-202.18	-175.05	-193.42	-755.93	0	22.06	22.29	19.83	0
1738694310.46781	04-Feb-2025 19:38:30	-185.31	-202.18	-175.03	-193.4	-755.92	0	22.06	22.29	19.8	0
1738694325.46871	04-Feb-2025 19:38:45	-185.3	-202.18	-175.04	-193.42	-755.94	0	22.06	22.28	19.81	0
1738694340.46947	04-Feb-2025 19:39:00	-185.31	-202.19	-175.01	-193.44	-755.95	0	22.06	22.29	19.8	3
1738694355.47049	04-Feb-2025 19:39:15	-185.29	-202.17	-175.04	-193.44	-755.94	0	22.06	22.28	19.83	0
1738694370.47115	04-Feb-2025 19:39:30	-185.29	-202.19	-175.03	-193.45	-755.96	0	22.06	22.27	19.8	0
1738694385.47212	04-Feb-2025 19:39:45	-185.27	-202.18	-175.02	-193.47	-755.94	0	22.06	22.28	19.84	1
1738694400.47277	04-Feb-2025 19:40:00	-185.27	-202.18	-175.02	-193.46	-755.93	0	22.06	22.27	19.85	0
1738694415.47353	04-Feb-2025 19:40:15	-185.3	-202.19	-175.01	-193.36	-755.86	0	22.06	22.27	19.8	2
1738694430.47399	04-Feb-2025 19:40:30	-185.29	-202.18	-175	-193.48	-755.94	0	22.06	22.28	19.8	0
1738694445.4753	04-Feb-2025 19:40:45	-185.3	-202.18	-175.03	-193.4	-755.91	0	22.06	22.27	19.82	0
1738694460.4759	04-Feb-2025 19:41:00	-185.31	-202.18	-175	-193.45	-755.93	0	22.06	22.27	19.78	5
1738694475.4765	04-Feb-2025 19:41:15	-185.31	-202.18	-175.02	-193.38	-755.88	0	22.06	22.27	19.83	8
1738694490.47738	04-Feb-2025 19:41:30	-185.28	-202.18	-175.03	-193.44	-755.93	0	22.06	22.27	19.83	0
1738694505.47836	04-Feb-2025 19:41:45	-185.29	-202.19	-175.03	-193.39	-755.91	0	22.06	22.27	19.82	2
1738694520.47956	04-Feb-2025 19:42:00	-185.28	-202.16	-175.04	-193.47	-755.96	0	22.06	22.27	19.77	0
1738694535.48001	04-Feb-2025 19:42:15	-185.27	-202.19	-175.02	-193.38	-755.87	0	22.06	22.27	19.86	1
1738694550.48047	04-Feb-2025 19:42:30	-185.27	-202.19	-175	-193.46	-755.92	0	22.06	22.28	19.78	3
1738694565.48155	04-Feb-2025 19:42:45	-185.31	-202.17	-175.01	-193.5	-755.99	0	22.06	22.26	19.77	0
1738694580.48242	04-Feb-2025 19:43:00	-185.31	-202.17	-175.03	-193.44	-755.95	0	22.06	22.27	19.84	2
1738694595.48372	04-Feb-2025 19:43:15	-185.29	-202.21	-175.02	-193.44	-755.96	0	22.06	22.26	19.83	0
1738694610.48475	04-Feb-2025 19:43:30	-185.33	-202.2	-175.02	-193.45	-755.99	0	22.06	22.26	19.8	1
1738694625.48523	04-Feb-2025 19:43:45	-185.26	-202.18	-175	-193.49	-755.94	0	22.06	22.26	19.83	0
1738694640.4864	04-Feb-2025 19:44:00	-185.28	-202.16	-175.01	-193.47	-755.93	0	22.06	22.26	19.81	0
1738694655.48736	04-Feb-2025 19:44:15	-185.25	-202.17	-174.99	-193.43	-755.83	0	22.06	22.26	19.83	14
1738694670.48791	04-Feb-2025 19:44:30	-185.3	-202.19	-174.99	-193.4	-755.88	0	22.06	22.26	19.81	0
1738694685.4887	04-Feb-2025 19:44:45	-185.27	-202.2	-174.99	-193.42	-755.88	0	22.06	22.26	19.8	0
1738694700.48927	04-Feb-2025 19:45:00	-185.28	-202.18	-175.02	-193.43	-755.91	0	22.06	22.26	19.79	0
1738694715.48988	04-Feb-2025 19:45:15	-185.29	-202.19	-175	-193.35	-755.83	0	22.06	22.26	19.77	0
1738694730.4906	04-Feb-2025 19:45:30	-185.27	-202.18	-175	-193.36	-755.82	0	22.06	22.25	19.83	0
1738694745.49137	04-Feb-2025 19:45:45	-185.28	-202.19	-175	-193.46	-755.93	0	22.06	22.25	19.87	0
1738694760.49208	04-Feb-2025 19:46:00	-185.26	-202.17	-174.99	-193.48	-755.9	0	22.06	22.25	19.83	10
1738694775.4932	04-Feb-2025 19:46:15	-185.27	-202.2	-175	-193.37	-755.84	0	22.06	22.26	19.81	0
1738694790.49455	04-Feb-2025 19:46:30	-185.29	-202.2	-175	-193.47	-755.96	0	22.06	22.26	19.83	0
1738694805.49485	04-Feb-2025 19:46:45	-185.28	-202.19	-175	-193.42	-755.89	0	22.06	22.26	19.85	0
1738694820.49605	04-Feb-2025 19:47:00	-185.29	-202.18	-174.98	-193.38	-755.83	0	22.06	22.26	19.81	9
1738694835.49676	04-Feb-2025 19:47:15	-185.3	-202.2	-174.97	-193.41	-755.88	0	22.06	22.25	19.81	2
1738694850.49767	04-Feb-2025 19:47:30	-185.24	-202.19	-175	-193.41	-755.84	0	22.06	22.25	19.83	0
1738694865.49818	04-Feb-2025 19:47:45	-185.29	-202.21	-175	-193.43	-755.92	0	22.0899994482708	22.26	19.8	0
1738694880.49923	04-Feb-2025 19:48:00	-185.29	-202.18	-175	-193.47	-755.93	0	22.12	22.26	19.79	1
1738694895.50025	04-Feb-2025 19:48:15	-185.29	-202.2	-175	-193.37	-755.85	0	22.0899996904476	22.26	19.83	0
1738694910.50097	04-Feb-2025 19:48:30	-185.31	-202.18	-174.98	-193.4	-755.87	0	22.06	22.25	19.86	7
1738694925.50205	04-Feb-2025 19:48:45	-185.27	-202.22	-174.98	-193.42	-755.89	0	22.06	22.25	19.8	0
1738694940.50296	04-Feb-2025 19:49:00	-185.28	-202.19	-174.98	-193.43	-755.87	0	22.06	22.25	19.84	0
1738694955.50405	04-Feb-2025 19:49:15	-185.28	-202.2	-175.02	-193.41	-755.91	0	22.06	22.24	19.85	10
1738694970.50509	04-Feb-2025 19:49:30	-185.28	-202.18	-174.99	-193.42	-755.87	0	22.06	22.24	19.83	1
1738694985.50597	04-Feb-2025 19:49:45	-185.3	-202.2	-174.98	-193.43	-755.92	0	22.06	22.24	19.83	0
1738695000.50649	04-Feb-2025 19:50:00	-185.28	-202.21	-174.97	-193.39	-755.85	0	22.06	22.25	19.83	3
1738695015.50761	04-Feb-2025 19:50:15	-185.28	-202.19	-175	-193.36	-755.84	0	22.06	22.25	19.87	1
1738695030.50876	04-Feb-2025 19:50:30	-185.27	-202.19	-175.01	-193.37	-755.84	0	22.06	22.25	19.86	0
1738695045.50943	04-Feb-2025 19:50:45	-185.29	-202.18	-175.02	-193.45	-755.93	0	22.06	22.25	19.83	5
1738695060.51045	04-Feb-2025 19:51:00	-185.26	-202.19	-174.97	-193.41	-755.83	0	22.06	22.25	19.87	0
1738695075.51165	04-Feb-2025 19:51:15	-185.27	-202.18	-174.98	-193.46	-755.9	0	22.06	22.25	19.87	4
1738695090.51201	04-Feb-2025 19:51:30	-185.3	-202.21	-174.98	-193.35	-755.83	0	22.06	22.25	19.84	0
1738695105.51311	04-Feb-2025 19:51:45	-185.29	-202.21	-174.99	-193.36	-755.85	0	22.06	22.25	19.86	2
1738695120.51403	04-Feb-2025 19:52:00	-185.26	-202.2	-174.99	-193.38	-755.83	0	22.06	22.24	19.83	3
1738695135.51551	04-Feb-2025 19:52:15	-185.3	-202.21	-174.99	-193.37	-755.87	0	22.06	22.25	19.83	0
1738695150.51626	04-Feb-2025 19:52:30	-185.26	-202.2	-174.98	-193.36	-755.79	0	22.06	22.24	19.81	0
1738695165.51759	04-Feb-2025 19:52:45	-185.3	-202.2	-174.99	-193.44	-755.93	0	22.06	22.24	19.85	0
1738695180.51796	04-Feb-2025 19:53:00	-185.28	-202.2	-175.01	-193.45	-755.93	0	22.06	22.24	19.87	7
1738695195.51877	04-Feb-2025 19:53:15	-185.23	-202.21	-174.98	-193.35	-755.77	0	22.06	22.24	19.87	9
1738695210.52032	04-Feb-2025 19:53:30	-185.27	-202.21	-174.98	-193.4	-755.86	0	22.06	22.24	19.84	2
1738695225.52131	04-Feb-2025 19:53:45	-185.26	-202.2	-174.97	-193.47	-755.9	0	22.06	22.24	19.92	6
1738695240.52216	04-Feb-2025 19:54:00	-185.27	-202.2	-174.98	-193.37	-755.82	0	22.06	22.24	19.87	7
1738695255.52281	04-Feb-2025 19:54:15	-185.29	-202.18	-174.97	-193.42	-755.86	0	22.06	22.24	19.81	10
1738695270.52357	04-Feb-2025 19:54:30	-185.26	-202.21	-175	-193.46	-755.92	0	22.06	22.25	19.87	0
1738695285.52458	04-Feb-2025 19:54:45	-185.29	-202.19	-174.99	-193.33	-755.81	0	22.06	22.24	19.84	0
1738695300.52563	04-Feb-2025 19:55:00	-185.28	-202.2	-174.96	-193.5	-755.94	0	22.06	22.25	19.9	0
1738695315.52689	04-Feb-2025 19:55:15	-185.31	-202.18	-174.98	-193.36	-755.82	0	22.06	22.24	19.87	12
1738695330.52787	04-Feb-2025 19:55:30	-185.27	-202.21	-175	-193.49	-755.97	0	22.06	22.24	19.84	0
1738695345.52912	04-Feb-2025 19:55:45	-185.29	-202.21	-175	-193.33	-755.83	0	22.06	22.24	19.89	5
1738695360.52979	04-Feb-2025 19:56:00	-185.27	-202.19	-174.97	-193.45	-755.89	0	22.06	22.24	19.87	0
1738695375.53085	04-Feb-2025 19:56:15	-185.3	-202.21	-174.97	-193.36	-755.84	0	22.06	22.23	19.87	6
1738695390.53134	04-Feb-2025 19:56:30	-185.28	-202.2	-174.96	-193.38	-755.82	0	22.06	22.23	19.89	2
1738695405.53283	04-Feb-2025 19:56:45	-185.28	-202.23	-174.97	-193.44	-755.92	0	22.06	22.23	19.87	0
1738695420.53381	04-Feb-2025 19:57:00	-185.26	-202.2	-174.96	-193.35	-755.76	0	22.06	22.23	19.89	0
1738695435.53494	04-Feb-2025 19:57:15	-185.26	-202.22	-174.98	-193.46	-755.92	0	22.06	22.23	19.89	0
1738695450.53582	04-Feb-2025 19:57:30	-185.28	-202.2	-174.99	-193.41	-755.88	0	22.06	22.23	19.87	9
1738695465.53682	04-Feb-2025 19:57:45	-185.3	-202.22	-174.97	-193.44	-755.93	0	22.06	22.23	19.9	6
1738695480.53736	04-Feb-2025 19:58:00	-185.26	-202.19	-174.95	-193.35	-755.76	0	22.06	22.24	19.89	7
1738695495.5382	04-Feb-2025 19:58:15	-185.25	-202.21	-174.95	-193.35	-755.76	0	22.06	22.24	19.86	6
1738695510.53923	04-Feb-2025 19:58:30	-185.29	-202.19	-174.97	-193.39	-755.85	0	22.06	22.23	19.89	0
1738695525.53977	04-Feb-2025 19:58:45	-185.27	-202.2	-174.96	-193.39	-755.82	0	22.06	22.24	19.86	0
1738695540.54065	04-Feb-2025 19:59:00	-185.27	-202.2	-174.98	-193.38	-755.83	0	22.06	22.23	19.9	0
1738695555.54175	04-Feb-2025 19:59:15	-185.26	-202.22	-174.97	-193.45	-755.89	0	22.06	22.23	19.92	10
1738695570.54278	04-Feb-2025 19:59:30	-185.3	-202.23	-174.97	-193.38	-755.87	0	22.06	22.23	19.89	1
1738695585.54349	04-Feb-2025 19:59:45	-185.24	-202.19	-174.91	-193.41	-755.75	0	22.06	22.22	19.83	0
1738695600.54466	04-Feb-2025 20:00:00	-185.28	-202.23	-174.97	-193.41	-755.89	0	22.06	22.23	19.87	2
1738695615.54487	04-Feb-2025 20:00:15	-185.31	-202.22	-174.96	-193.4	-755.89	0	22.06	22.25	19.87	0
1738695630.54539	04-Feb-2025 20:00:30	-185.28	-202.21	-174.95	-193.45	-755.9	0	22.06	22.24	19.92	0
1738695645.54637	04-Feb-2025 20:00:45	-185.27	-202.22	-174.94	-193.45	-755.89	0	22.06	22.24	19.95	1
1738695660.54723	04-Feb-2025 20:01:00	-185.26	-202.21	-174.96	-193.41	-755.85	0	22.06	22.23	19.9	0
1738695675.54858	04-Feb-2025 20:01:15	-185.25	-202.2	-174.96	-193.37	-755.78	0	22.06	22.23	19.86	0
1738695690.54996	04-Feb-2025 20:01:30	-185.26	-202.2	-174.97	-193.45	-755.88	0	22.06	22.23	19.87	7
1738695705.55093	04-Feb-2025 20:01:45	-185.28	-202.21	-174.98	-193.4	-755.87	0	22.06	22.23	19.9	0
1738695720.55161	04-Feb-2025 20:02:00	-185.27	-202.21	-174.97	-193.42	-755.86	0	22.06	22.23	19.9	0
1738695735.55218	04-Feb-2025 20:02:15	-185.27	-202.24	-174.96	-193.42	-755.88	0	22.06	22.23	19.84	5
1738695750.55304	04-Feb-2025 20:02:30	-185.28	-202.2	-174.96	-193.43	-755.87	0	22.06	22.23	19.86	0
1738695765.55348	04-Feb-2025 20:02:45	-185.28	-202.22	-174.96	-193.42	-755.88	0	22.06	22.23	19.9	8
1738695780.55377	04-Feb-2025 20:03:00	-185.26	-202.21	-174.93	-193.41	-755.81	0	22.06	22.23	19.89	0
1738695795.55516	04-Feb-2025 20:03:15	-185.31	-202.2	-174.97	-193.38	-755.85	0	22.06	22.23	19.87	6
1738695810.5561	04-Feb-2025 20:03:30	-185.26	-202.21	-174.96	-193.44	-755.88	0	22.06	22.23	19.9	1
1738695825.55707	04-Feb-2025 20:03:45	-185.26	-202.23	-174.98	-193.42	-755.88	0	22.06	22.23	19.87	0
1738695840.55851	04-Feb-2025 20:04:00	-185.25	-202.25	-174.97	-193.36	-755.83	0	22.06	22.23	19.92	0
1738695855.55997	04-Feb-2025 20:04:15	-185.27	-202.22	-174.94	-193.33	-755.76	0	22.06	22.23	19.89	0
1738695870.56038	04-Feb-2025 20:04:30	-185.27	-202.21	-174.96	-193.45	-755.89	0	22.06	22.23	19.9	0
1738695885.5607	04-Feb-2025 20:04:45	-185.26	-202.2	-174.96	-193.37	-755.79	0	22.0300000832499	22.22	19.89	11
1738695900.56111	04-Feb-2025 20:05:00	-185.25	-202.22	-174.96	-193.39	-755.82	0	22	22.23	19.89	10
1738695915.56186	04-Feb-2025 20:05:15	-185.27	-202.22	-174.96	-193.41	-755.86	0	22.0299997187667	22.23	19.9	0
1738695930.56289	04-Feb-2025 20:05:30	NaN	-202.23	-174.94	-193.4	-570.57	0	22.06	22.23	19.89	0
1738695945.56391	04-Feb-2025 20:05:45	-185.27	-202.21	-174.94	-193.39	-755.81	0	22.06	22.23	19.86	6
1738695960.56484	04-Feb-2025 20:06:00	-185.25	-202.22	-174.93	-193.4	-755.8	0	22.06	22.23	19.89	0
1738695975.56579	04-Feb-2025 20:06:15	-185.26	-202.22	-174.95	-193.41	-755.84	0	22.0299993940691	22.23	19.9	3
1738695990.56613	04-Feb-2025 20:06:30	-185.25	-202.23	-174.92	-193.39	-755.79	0	22	22.23	19.9	0
1738696005.56669	04-Feb-2025 20:06:45	-185.24	-202.22	-174.93	-193.45	-755.85	0	22.0299997548938	22.23	19.89	0
1738696020.56748	04-Feb-2025 20:07:00	-185.28	-202.23	-174.94	-193.37	-755.81	0	22.06	22.23	19.9	1
1738696035.56874	04-Feb-2025 20:07:15	-185.26	-202.21	-174.93	-193.36	-755.76	0	22.06	22.23	19.89	2
1738696050.57014	04-Feb-2025 20:07:30	-185.26	-202.22	-174.96	-193.36	-755.79	0	22.06	22.22	19.9	5
1738696065.57095	04-Feb-2025 20:07:45	-185.26	-202.21	-174.93	-193.34	-755.74	0	22.06	22.23	19.92	4
1738696080.57117	04-Feb-2025 20:08:00	-185.25	-202.22	-174.93	-193.42	-755.83	0	22.06	22.21	19.9	0
1738696095.57225	04-Feb-2025 20:08:15	-185.28	-202.22	-174.94	-193.35	-755.79	0	22.06	22.22	19.89	0
1738696110.57314	04-Feb-2025 20:08:30	-185.26	-202.23	-174.95	-193.4	-755.84	0	22.06	22.22	19.92	2
1738696125.57368	04-Feb-2025 20:08:45	-185.25	-202.23	-174.94	-193.48	-755.91	0	22.06	22.22	19.89	11
1738696140.57413	04-Feb-2025 20:09:00	-185.27	-202.23	-174.94	-193.39	-755.83	0	22.06	22.22	19.92	0
1738696155.57511	04-Feb-2025 20:09:15	-185.27	-202.21	-174.94	-193.44	-755.86	0	22.06	22.21	19.92	0
1738696170.57611	04-Feb-2025 20:09:30	-185.23	-202.22	-174.93	-193.36	-755.75	0	22.06	22.21	19.92	0
1738696185.5764	04-Feb-2025 20:09:45	-185.24	-202.22	-174.92	-193.37	-755.76	0	22.06	22.21	19.89	0
1738696200.57715	04-Feb-2025 20:10:00	-185.26	-202.22	-174.91	-193.45	-755.84	0	22.06	22.21	19.89	0
1738696215.57834	04-Feb-2025 20:10:15	-185.25	-202.21	-174.91	-193.43	-755.8	0	22.06	22.21	19.89	0
1738696230.57907	04-Feb-2025 20:10:30	-185.24	-202.23	-174.94	-193.41	-755.83	0	22.06	22.21	19.92	5
1738696245.57975	04-Feb-2025 20:10:45	-185.28	-202.21	-174.95	-193.35	-755.79	0	22.06	22.21	19.95	6
1738696260.58022	04-Feb-2025 20:11:00	-185.27	-202.23	-174.93	-193.36	-755.79	0	22.06	22.21	19.94	1
1738696275.58128	04-Feb-2025 20:11:15	-185.28	-202.23	-174.94	-193.41	-755.86	0	22.06	22.2	19.86	0
1738696290.58216	04-Feb-2025 20:11:30	-185.25	-202.23	-174.94	-193.41	-755.83	0	22.06	22.21	19.92	0
1738696305.58304	04-Feb-2025 20:11:45	-185.25	-202.24	-174.93	-193.33	-755.75	0	22.06	22.2	19.92	0
1738696320.58385	04-Feb-2025 20:12:00	-185.25	-202.22	-174.91	-193.41	-755.8	0	22.06	22.21	19.95	2
1738696335.58457	04-Feb-2025 20:12:15	-185.26	-202.22	-174.93	-193.4	-755.82	0	22.06	22.21	19.93	1
1738696350.58538	04-Feb-2025 20:12:30	-185.27	-202.21	-174.93	-193.38	-755.77	0	22.06	22.21	19.96	13
1738696365.58654	04-Feb-2025 20:12:45	-185.26	-202.21	-174.94	-193.44	-755.86	0	22.06	22.21	19.92	0
1738696380.58754	04-Feb-2025 20:13:00	-185.25	-202.23	-174.92	-193.36	-755.77	0	22.06	22.21	19.92	2
1738696395.58798	04-Feb-2025 20:13:15	-185.25	-202.23	-174.94	-193.39	-755.81	0	22.06	22.21	19.93	0
1738696410.58912	04-Feb-2025 20:13:30	-185.27	-202.23	-174.95	-193.38	-755.84	0	22.06	22.21	19.96	0
1738696425.58961	04-Feb-2025 20:13:45	-185.26	-202.21	-174.91	-193.3	-755.69	0	22.0300007299389	22.22	19.9	0
1738696440.59083	04-Feb-2025 20:14:00	-185.24	-202.24	-174.92	-193.37	-755.77	0	22	22.21	19.9	1
1738696455.59179	04-Feb-2025 20:14:15	-185.26	-202.25	-174.92	-193.38	-755.8	0	22.029999771989	22.22	19.9	5
1738696470.59298	04-Feb-2025 20:14:30	-185.27	-202.24	-174.94	-193.47	-755.91	0	22.06	22.21	19.87	10
1738696485.59431	04-Feb-2025 20:14:45	-185.27	-202.24	-174.96	-193.36	-755.82	0	22.06	22.21	19.92	0
1738696500.5951	04-Feb-2025 20:15:00	-185.27	-202.23	-174.92	-193.38	-755.8	0	22.06	22.21	19.92	5
1738696515.59582	04-Feb-2025 20:15:15	-185.28	-202.26	-174.94	-193.39	-755.88	0	22.06	22.2	19.93	4
1738696530.59719	04-Feb-2025 20:15:30	-185.25	-202.23	-174.9	-193.37	-755.76	0	22.06	22.21	19.93	0
1738696545.59847	04-Feb-2025 20:15:45	-185.25	-202.21	-174.92	-193.41	-755.79	0	22.06	22.21	19.86	2
1738696560.59984	04-Feb-2025 20:16:00	-185.27	-202.25	-174.94	-193.33	-755.78	0	22.06	22.21	19.92	0
1738696575.60079	04-Feb-2025 20:16:15	-185.28	-202.26	-174.94	-193.33	-755.81	0	22.06	22.21	19.91	12
1738696590.60163	04-Feb-2025 20:16:30	-185.25	-202.25	-174.91	-193.35	-755.75	0	22.06	22.21	19.92	0
1738696605.60297	04-Feb-2025 20:16:45	-185.24	-202.23	-174.91	-193.4	-755.78	0	22.0299993149867	22.21	19.94	0
1738696620.60362	04-Feb-2025 20:17:00	-185.25	-202.23	-174.93	-193.42	-755.84	0	22	22.22	19.89	0
1738696635.60439	04-Feb-2025 20:17:15	-185.26	-202.22	-174.94	-193.42	-755.84	0	22.0300001276795	22.21	19.92	5
1738696650.60503	04-Feb-2025 20:17:30	-185.23	-202.26	-174.91	-193.36	-755.76	0	22.06	22.21	19.89	0
1738696665.60581	04-Feb-2025 20:17:45	-185.25	-202.23	-174.93	-193.35	-755.75	0	22.06	22.21	19.87	9
1738696680.60615	04-Feb-2025 20:18:00	-185.26	-202.24	-174.92	-193.34	-755.77	0	22.06	22.21	19.93	0
1738696695.6066	04-Feb-2025 20:18:15	-185.24	-202.24	-174.9	-193.37	-755.76	0	22.06	22.21	19.9	5
1738696710.60707	04-Feb-2025 20:18:30	-185.25	-202.24	-174.91	-193.42	-755.83	0	22.06	22.21	19.9	0
1738696725.60789	04-Feb-2025 20:18:45	-185.27	-202.23	-174.92	-193.38	-755.8	0	22.0300002524254	22.21	19.95	0
1738696740.60897	04-Feb-2025 20:19:00	-185.25	-202.23	-174.91	-193.39	-755.78	0	22	22.2	19.92	2
1738696755.60969	04-Feb-2025 20:19:15	-185.23	-202.25	-174.93	-193.35	-755.75	0	22.0299993989668	22.2	19.95	8
1738696770.61102	04-Feb-2025 20:19:30	-185.27	-202.24	-174.91	-193.35	-755.77	0	22.06	22.2	19.93	0
1738696785.6116	04-Feb-2025 20:19:45	-185.25	-202.24	-174.91	-193.36	-755.76	0	22.06	22.21	19.89	8
1738696800.61202	04-Feb-2025 20:20:00	-185.24	-202.21	-174.92	-193.37	-755.73	0	22.06	22.2	19.95	0
1738696815.61324	04-Feb-2025 20:20:15	-185.25	-202.24	-174.91	-193.45	-755.85	0	22.06	22.21	19.96	4
1738696830.6136	04-Feb-2025 20:20:30	-185.26	-202.23	-174.91	-193.43	-755.83	0	22.06	22.2	19.96	0
1738696845.61496	04-Feb-2025 20:20:45	-185.26	-202.26	-174.92	-193.41	-755.83	0	22.06	22.2	19.93	7
1738696860.61532	04-Feb-2025 20:21:00	-185.29	-202.25	-174.92	-193.36	-755.82	0	22.06	22.21	19.99	0
1738696875.61599	04-Feb-2025 20:21:15	-185.23	-202.23	-174.9	-193.43	-755.79	0	22.06	22.2	19.96	0
1738696890.61682	04-Feb-2025 20:21:30	-185.23	-202.23	-174.89	-193.39	-755.74	0	22.06	22.2	19.97	0
1738696905.61757	04-Feb-2025 20:21:45	-185.25	-202.23	-174.9	-193.35	-755.74	0	22.06	22.2	19.96	5
1738696920.61878	04-Feb-2025 20:22:00	-185.26	-202.25	-174.91	-193.41	-755.82	0	22.06	22.21	19.95	0
1738696935.62002	04-Feb-2025 20:22:15	-185.24	-202.23	-174.93	-193.39	-755.79	0	22.06	22.2	19.93	11
1738696950.62104	04-Feb-2025 20:22:30	-185.25	-202.24	-174.91	-193.36	-755.77	0	22.06	22.2	19.93	0
1738696965.62184	04-Feb-2025 20:22:45	-185.24	-202.23	-174.9	-193.38	-755.76	0	22.0299994279981	22.2	19.95	1
1738696980.62207	04-Feb-2025 20:23:00	-185.21	-202.24	-174.91	-193.41	-755.77	0	22	22.21	19.91	2
1738696995.62345	04-Feb-2025 20:23:15	-185.24	-202.25	-174.91	-193.38	-755.78	0	22.0300005009388	22.2	19.95	0
1738697010.62433	04-Feb-2025 20:23:30	-185.23	-202.24	-174.89	-193.36	-755.72	0	22.06	22.2	19.95	14
1738697025.62471	04-Feb-2025 20:23:45	-185.27	-202.25	-174.91	-193.34	-755.77	0	22.06	22.2	19.96	7
1738697040.62562	04-Feb-2025 20:24:00	-185.25	-202.25	-174.89	-193.4	-755.79	0	22.06	22.2	19.96	12
1738697055.62649	04-Feb-2025 20:24:15	-185.25	-202.24	-174.91	-193.34	-755.74	0	22.06	22.19	19.98	1
1738697070.62719	04-Feb-2025 20:24:30	-185.25	-202.23	-174.89	-193.36	-755.73	0	22.06	22.19	19.96	0
1738697085.6276	04-Feb-2025 20:24:45	-185.23	-202.23	-174.9	-193.38	-755.74	0	22.0300000119626	22.2	19.99	0
1738697100.62802	04-Feb-2025 20:25:00	-185.29	-202.25	-174.92	-193.38	-755.85	0	22	22.19	20.04	6
1738697115.62914	04-Feb-2025 20:25:15	-185.25	-202.25	-174.91	-193.37	-755.77	0	22.0300006401023	22.2	19.96	0
1738697130.62963	04-Feb-2025 20:25:30	-185.24	-202.24	-174.89	-193.32	-755.7	0	22.06	22.2	19.92	1
1738697145.63036	04-Feb-2025 20:25:45	-185.23	-202.24	-174.89	-193.32	-755.68	0	22.0299997338973	22.2	19.97	0
1738697160.63082	04-Feb-2025 20:26:00	-185.24	-202.24	-174.9	-193.42	-755.79	0	22	22.2	19.96	0
1738697175.63165	04-Feb-2025 20:26:15	-185.24	-202.24	-174.94	-193.32	-755.73	0	22.0299996611552	22.2	19.99	3
1738697190.63281	04-Feb-2025 20:26:30	-185.24	-202.25	-174.89	-193.32	-755.7	0	22.06	22.2	20.01	0
1738697205.63391	04-Feb-2025 20:26:45	-185.24	-202.25	-174.91	-193.4	-755.8	0	22.06	22.19	19.99	0
1738697220.63457	04-Feb-2025 20:27:00	-185.23	-202.24	-174.9	-193.37	-755.73	0	22.06	22.2	19.98	2
1738697235.63529	04-Feb-2025 20:27:15	-185.26	-202.25	-174.91	-193.4	-755.82	0	22.06	22.2	19.96	0
1738697250.63591	04-Feb-2025 20:27:30	-185.22	-202.25	-174.9	-193.39	-755.76	0	22.06	22.2	19.96	0
1738697265.63698	04-Feb-2025 20:27:45	-185.29	-202.25	-174.89	-193.32	-755.76	0	22.0300001940767	22.2	19.99	5
1738697280.63824	04-Feb-2025 20:28:00	-185.23	-202.24	-174.91	-193.41	-755.79	0	22	22.19	19.99	0
1738697295.63942	04-Feb-2025 20:28:15	-185.25	-202.25	-174.9	-193.36	-755.77	0	22.0300000285622	22.2	19.99	1
1738697310.64057	04-Feb-2025 20:28:30	-185.25	-202.25	-174.88	-193.36	-755.75	0	22.06	22.19	20.02	9
1738697325.6416	04-Feb-2025 20:28:45	-185.25	-202.25	-174.88	-193.35	-755.73	0	22.06	22.2	19.98	0
1738697340.6427	04-Feb-2025 20:29:00	-185.23	-202.24	-174.9	-193.39	-755.76	0	22.06	22.2	19.97	0
1738697355.64352	04-Feb-2025 20:29:15	-185.25	-202.25	-174.88	-193.41	-755.79	0	22.06	22.2	19.99	0
1738697370.64434	04-Feb-2025 20:29:30	-185.22	-202.26	-174.92	-193.31	-755.7	0	22.06	22.2	19.99	0
1738697385.64485	04-Feb-2025 20:29:45	-185.23	-202.27	-174.9	-193.38	-755.78	0	22.06	22.2	19.97	2
1738697400.64605	04-Feb-2025 20:30:00	-185.24	-202.25	-174.87	-193.34	-755.71	0	22.06	22.2	19.96	0
1738697415.64655	04-Feb-2025 20:30:15	-185.24	-202.24	-174.89	-193.4	-755.78	0	22.06	22.21	19.97	0
1738697430.64713	04-Feb-2025 20:30:30	-185.24	-202.26	-174.9	-193.42	-755.82	0	22.06	22.21	20	0
1738697445.64755	04-Feb-2025 20:30:45	-185.24	-202.25	-174.87	-193.4	-755.77	0	22.030000093503	22.21	20.02	1
1738697460.64806	04-Feb-2025 20:31:00	-185.25	-202.24	-174.88	-193.35	-755.72	0	22	22.21	19.98	3
1738697475.64846	04-Feb-2025 20:31:15	-185.22	-202.25	-174.89	-193.38	-755.75	0	22	22.2	19.99	0
1738697490.64998	04-Feb-2025 20:31:30	-185.25	-202.26	-174.89	-193.35	-755.75	0	22	22.2	19.97	6
1738697505.651	04-Feb-2025 20:31:45	-185.25	-202.25	-174.88	-193.37	-755.75	0	22.0300000915468	22.2	19.99	0
1738697520.65194	04-Feb-2025 20:32:00	-185.24	-202.24	-174.88	-193.38	-755.73	0	22.06	22.2	20.02	0
1738697535.65307	04-Feb-2025 20:32:15	-185.23	-202.26	-174.9	-193.47	-755.86	0	22.06	22.21	20	0
1738697550.65376	04-Feb-2025 20:32:30	-185.25	-202.26	-174.9	-193.32	-755.73	0	22.06	22.2	20.02	1
1738697565.65493	04-Feb-2025 20:32:45	-185.25	-202.24	-174.89	-193.33	-755.72	0	22.0299988899384	22.2	20.01	0
1738697580.655	04-Feb-2025 20:33:00	-185.22	-202.25	-174.89	-193.4	-755.76	0	22	22.2	20.02	0
1738697595.65558	04-Feb-2025 20:33:15	-185.26	-202.24	-174.87	-193.33	-755.7	0	22.0300004492079	22.2	19.96	0
1738697610.65572	04-Feb-2025 20:33:30	-185.25	-202.25	-174.89	-193.29	-755.69	0	22.06	22.2	20.02	1
1738697625.65625	04-Feb-2025 20:33:45	-185.23	-202.26	-174.88	-193.33	-755.69	0	22.06	22.2	20.03	6
1738697640.65687	04-Feb-2025 20:34:00	-185.25	-202.24	-174.88	-193.37	-755.74	0	22.06	22.19	19.99	0
1738697655.65823	04-Feb-2025 20:34:15	-185.25	-202.27	-174.88	-193.37	-755.77	0	22.06	22.19	20.02	0
1738697670.65912	04-Feb-2025 20:34:30	-185.23	-202.23	-174.87	-193.33	-755.67	0	22.06	22.19	19.99	3
1738697685.65995	04-Feb-2025 20:34:45	-185.24	-202.24	-174.88	-193.31	-755.67	0	22.06	22.19	20.03	3
1738697700.66062	04-Feb-2025 20:35:00	-185.24	-202.24	-174.9	-193.41	-755.79	0	22.06	22.19	20.01	0
1738697715.66154	04-Feb-2025 20:35:15	-185.23	-202.26	-174.87	-193.37	-755.73	0	22.0300002653623	22.19	19.99	0
1738697730.66272	04-Feb-2025 20:35:30	-185.23	-202.27	-174.87	-193.37	-755.74	0	22	22.19	19.99	0
1738697745.66392	04-Feb-2025 20:35:45	-185.25	-202.26	-174.88	-193.31	-755.69	0	22	22.18	20.03	1
1738697760.66517	04-Feb-2025 20:36:00	-185.26	-202.26	-174.88	-193.39	-755.78	0	22	22.19	20.04	3
1738697775.66604	04-Feb-2025 20:36:15	-185.24	-202.26	-174.89	-193.38	-755.77	0	22.0300003029641	22.19	19.96	0
1738697790.66661	04-Feb-2025 20:36:30	-185.25	-202.27	-174.88	-193.41	-755.81	0	22.06	22.19	20.06	0
1738697805.66793	04-Feb-2025 20:36:45	-185.24	-202.24	-174.87	-193.37	-755.73	0	22.0299992847139	22.18	19.99	0
1738697820.66853	04-Feb-2025 20:37:00	-185.22	-202.25	-174.89	-193.39	-755.75	0	22	22.18	20.02	0
1738697835.6699	04-Feb-2025 20:37:15	-185.23	-202.26	-174.88	-193.32	-755.69	0	22	22.18	20	0
1738697850.67058	04-Feb-2025 20:37:30	-185.24	-202.25	-174.87	-193.46	-755.83	0	22	22.18	20.02	2
1738697865.67132	04-Feb-2025 20:37:45	-185.22	-202.26	-174.87	-193.41	-755.76	0	22	22.18	20.02	0
1738697880.67212	04-Feb-2025 20:38:00	-185.21	-202.25	-174.89	-193.33	-755.68	0	22	22.18	20.03	0
1738697895.67322	04-Feb-2025 20:38:15	-185.23	-202.25	-174.88	-193.36	-755.73	0	22.0300007165171	22.18	20.05	0
1738697910.67361	04-Feb-2025 20:38:30	-185.21	-202.25	-174.87	-193.35	-755.68	0	22.06	22.18	19.99	7
1738697925.67486	04-Feb-2025 20:38:45	-185.24	-202.25	-174.89	-193.36	-755.73	0	22.0299991379866	22.18	19.99	0
1738697940.67525	04-Feb-2025 20:39:00	-185.24	-202.27	-174.86	-193.41	-755.77	0	22	22.18	20.05	4
1738697955.6761	04-Feb-2025 20:39:15	-185.24	-202.25	-174.88	-193.4	-755.78	0	22	22.18	19.96	1
1738697970.6769	04-Feb-2025 20:39:30	-185.24	-202.28	-174.86	-193.37	-755.74	0	22	22.18	19.99	3
1738697985.67786	04-Feb-2025 20:39:45	-185.22	-202.26	-174.88	-193.39	-755.76	0	22	22.18	20.05	4
1738698000.67851	04-Feb-2025 20:40:00	-185.23	-202.26	-174.86	-193.35	-755.69	0	22	22.17	20.03	0
1738698015.67973	04-Feb-2025 20:40:15	-185.23	-202.26	-174.86	-193.4	-755.74	0	22	22.17	19.99	0
1738698030.68049	04-Feb-2025 20:40:30	-185.23	-202.24	-174.88	-193.37	-755.72	0	22	22.18	20.02	7
1738698045.68134	04-Feb-2025 20:40:45	-185.24	-202.27	-174.91	-193.39	-755.8	0	22	22.17	20.03	0
1738698060.68167	04-Feb-2025 20:41:00	-185.23	-202.25	-174.88	-193.33	-755.68	0	22	22.17	20	9
1738698075.68253	04-Feb-2025 20:41:15	-185.22	-202.25	-174.86	-193.36	-755.7	0	22	22.18	20.02	0
1738698090.68368	04-Feb-2025 20:41:30	-185.21	-202.26	-174.87	-193.35	-755.69	0	22	22.18	20.02	0
1738698105.68464	04-Feb-2025 20:41:45	-185.23	-202.26	-174.88	-193.31	-755.68	0	22	22.18	20.04	1
1738698120.68562	04-Feb-2025 20:42:00	-185.24	-202.28	-174.89	-193.3	-755.71	0	22	22.19	20.03	0
1738698135.68686	04-Feb-2025 20:42:15	-185.25	-202.25	-174.85	-193.37	-755.72	0	22	22.18	20.03	1
1738698150.68766	04-Feb-2025 20:42:30	-185.22	-202.27	-174.88	-193.39	-755.77	0	22	22.18	20.03	3
1738698165.68881	04-Feb-2025 20:42:45	-185.23	-202.27	-174.85	-193.44	-755.79	0	22	22.18	20.05	0
1738698180.68958	04-Feb-2025 20:43:00	-185.22	-202.26	-174.86	-193.36	-755.71	0	22	22.17	20.03	3
1738698195.69071	04-Feb-2025 20:43:15	-185.24	-202.23	-174.84	-193.32	-755.64	0	22	22.18	20	0
1738698210.69141	04-Feb-2025 20:43:30	-185.24	-202.26	-174.89	-193.37	-755.76	0	22	22.18	20.03	15
1738698225.69196	04-Feb-2025 20:43:45	-185.23	-202.27	-174.85	-193.39	-755.74	0	22	22.18	20.02	1
1738698240.69304	04-Feb-2025 20:44:00	-185.25	-202.27	-174.87	-193.35	-755.74	0	22	22.18	20.02	0
1738698255.69329	04-Feb-2025 20:44:15	-185.25	-202.25	-174.85	-193.3	-755.66	0	22	22.18	20.03	7
1738698270.69458	04-Feb-2025 20:44:30	-185.25	-202.25	-174.83	-193.34	-755.67	0	22	22.17	20.05	2
1738698285.6949	04-Feb-2025 20:44:45	-185.24	-202.27	-174.86	-193.35	-755.72	0	22	22.18	20.06	0
1738698300.69586	04-Feb-2025 20:45:00	-185.22	-202.25	-174.85	-193.37	-755.7	0	22	22.18	20	0
1738698315.69708	04-Feb-2025 20:45:15	-185.22	-202.27	-174.88	-193.33	-755.69	0	22	22.18	20.06	0
1738698330.69747	04-Feb-2025 20:45:30	-185.24	-202.26	-174.88	-193.32	-755.71	0	22	22.17	20.01	0
1738698345.6984	04-Feb-2025 20:45:45	-185.24	-202.29	-174.87	-193.32	-755.72	0	22	22.18	20.03	0
1738698360.69953	04-Feb-2025 20:46:00	-185.25	-202.27	-174.84	-193.35	-755.72	0	22	22.18	20.06	3
1738698375.70048	04-Feb-2025 20:46:15	-185.23	-202.27	-174.86	-193.42	-755.77	0	22	22.18	20.06	0
1738698390.70147	04-Feb-2025 20:46:30	-185.24	-202.26	-174.85	-193.39	-755.74	0	22	22.18	20.01	3
1738698405.70207	04-Feb-2025 20:46:45	-185.21	-202.29	-174.86	-193.36	-755.73	0	22	22.17	20.1	0
1738698420.70319	04-Feb-2025 20:47:00	-185.22	-202.27	-174.85	-193.34	-755.67	0	22	22.18	20.05	5
1738698435.70369	04-Feb-2025 20:47:15	-185.26	-202.26	-174.9	-193.33	-755.75	0	22	22.18	20.08	0
1738698450.70454	04-Feb-2025 20:47:30	-185.25	-202.27	-174.84	-193.37	-755.72	0	22	22.18	20.11	2
1738698465.70534	04-Feb-2025 20:47:45	-185.23	-202.27	-174.85	-193.38	-755.73	0	22	22.18	20.05	0
1738698480.70605	04-Feb-2025 20:48:00	-185.21	-202.27	-174.86	-193.33	-755.68	0	22	22.19	20.04	0
1738698495.7066	04-Feb-2025 20:48:15	-185.23	-202.26	-174.87	-193.38	-755.73	0	22	22.18	20.07	0
1738698510.70681	04-Feb-2025 20:48:30	-185.25	-202.26	-174.86	-193.37	-755.74	0	22	22.18	20.05	3
1738698525.70803	04-Feb-2025 20:48:45	-185.25	-202.29	-174.87	-193.38	-755.79	0	22	22.18	20.05	0
1738698540.70934	04-Feb-2025 20:49:00	-185.23	-202.26	-174.85	-193.29	-755.64	0	22	22.17	20.03	0
1738698555.71001	04-Feb-2025 20:49:15	-185.22	-202.28	-174.86	-193.37	-755.73	0	22	22.18	20.02	0
1738698570.71039	04-Feb-2025 20:49:30	-185.24	-202.29	-174.87	-193.42	-755.81	0	22	22.17	20.05	2
1738698585.71056	04-Feb-2025 20:49:45	-185.26	-202.27	-174.86	-193.39	-755.78	0	22	22.17	20.02	3
1738698600.71164	04-Feb-2025 20:50:00	-185.22	-202.29	-174.85	-193.37	-755.73	0	22	22.17	20.05	6
1738698615.71272	04-Feb-2025 20:50:15	-185.21	-202.27	-174.83	-193.3	-755.62	0	22	22.17	20.06	1
1738698630.71371	04-Feb-2025 20:50:30	-185.23	-202.27	-174.85	-193.34	-755.69	0	22	22.18	20.05	10
1738698645.71402	04-Feb-2025 20:50:45	-185.24	-202.28	-174.85	-193.36	-755.72	0	22	22.17	20.08	0
1738698660.71528	04-Feb-2025 20:51:00	-185.24	-202.26	-174.85	-193.4	-755.74	0	22	22.18	20.1	0
1738698675.71667	04-Feb-2025 20:51:15	-185.22	-202.26	-174.85	-193.38	-755.7	0	22	22.18	20.06	6
1738698690.71785	04-Feb-2025 20:51:30	-185.24	-202.26	-174.87	-193.4	-755.77	0	22	22.18	20.06	0
1738698705.71815	04-Feb-2025 20:51:45	-185.24	-202.27	-174.85	-193.37	-755.74	0	22	22.18	20.02	2
1738698720.719	04-Feb-2025 20:52:00	-185.21	-202.28	-174.84	-193.35	-755.69	0	22	22.18	20.05	0
1738698735.71952	04-Feb-2025 20:52:15	-185.23	-202.25	-174.83	-193.36	-755.68	0	22	22.18	20.07	0
1738698750.71989	04-Feb-2025 20:52:30	-185.25	-202.28	-174.85	-193.39	-755.76	0	22	22.17	20.1	2
1738698765.72033	04-Feb-2025 20:52:45	-185.24	-202.26	-174.85	-193.37	-755.73	0	22	22.17	20.02	0
1738698780.72072	04-Feb-2025 20:53:00	-185.24	-202.27	-174.84	-193.39	-755.73	0	22	22.18	20.03	4
1738698795.72177	04-Feb-2025 20:53:15	-185.22	-202.27	-174.85	-193.29	-755.62	0	22	22.17	20.05	2
1738698810.72286	04-Feb-2025 20:53:30	-185.22	-202.28	-174.85	-193.34	-755.69	0	22	22.17	20.05	0
1738698825.72388	04-Feb-2025 20:53:45	-185.22	-202.26	-174.86	-193.29	-755.62	0	22	22.17	20.05	0
1738698840.72498	04-Feb-2025 20:54:00	-185.23	-202.27	-174.84	-193.4	-755.74	0	22	22.18	20.11	0
1738698855.72635	04-Feb-2025 20:54:15	-185.25	-202.28	-174.85	-193.32	-755.7	0	22	22.17	20.03	5
1738698870.7277	04-Feb-2025 20:54:30	-185.23	-202.26	-174.84	-193.34	-755.67	0	22	22.17	20.05	0
1738698885.72856	04-Feb-2025 20:54:45	-185.23	-202.29	-174.84	-193.36	-755.72	0	22	22.17	20.05	9
1738698900.72947	04-Feb-2025 20:55:00	-185.21	-202.27	-174.84	-193.33	-755.65	0	22	22.17	20.08	0
1738698915.7304	04-Feb-2025 20:55:15	-185.23	-202.26	-174.87	-193.33	-755.69	0	22	22.17	20.06	0
1738698930.7308	04-Feb-2025 20:55:30	-185.22	-202.28	-174.88	-193.35	-755.72	0	22	22.17	20.08	0
1738698945.73196	04-Feb-2025 20:55:45	-185.23	-202.25	-174.84	-193.37	-755.7	0	22	22.17	20.03	12
1738698960.73331	04-Feb-2025 20:56:00	-185.25	-202.27	-174.85	-193.39	-755.76	0	22	22.17	20.05	0
1738698975.73382	04-Feb-2025 20:56:15	-185.23	-202.27	-174.84	-193.43	-755.76	0	22	22.17	20.03	0
1738698990.73507	04-Feb-2025 20:56:30	-185.22	-202.28	-174.85	-193.34	-755.69	0	22	22.17	20.08	0
1738699005.73643	04-Feb-2025 20:56:45	-185.23	-202.3	-174.82	-193.29	-755.63	0	22	22.17	20	1
1738699020.73795	04-Feb-2025 20:57:00	-185.21	-202.27	-174.86	-193.33	-755.67	0	22	22.17	20.08	10
1738699035.73898	04-Feb-2025 20:57:15	-185.25	-202.28	-174.83	-193.37	-755.74	0	22	22.17	20.03	2
1738699050.74015	04-Feb-2025 20:57:30	-185.22	-202.29	-174.83	-193.37	-755.7	0	22	22.17	20.08	0
1738699065.74148	04-Feb-2025 20:57:45	-185.22	-202.27	-174.86	-193.35	-755.71	0	22	22.17	20.14	7
1738699080.74263	04-Feb-2025 20:58:00	-185.22	-202.28	-174.86	-193.35	-755.7	0	22	22.17	19.98	0
1738699095.74372	04-Feb-2025 20:58:15	-185.23	-202.26	-174.86	-193.4	-755.75	0	22	22.17	20.05	0
1738699110.74488	04-Feb-2025 20:58:30	-185.26	-202.29	-174.82	-193.38	-755.74	0	22	22.17	20.06	1
1738699125.74604	04-Feb-2025 20:58:45	-185.21	-202.27	-174.85	-193.35	-755.68	0	22	22.17	20.04	0
1738699140.74723	04-Feb-2025 20:59:00	-185.23	-202.27	-174.84	-193.36	-755.71	0	22	22.17	20.06	0
1738699155.74799	04-Feb-2025 20:59:15	-185.22	-202.29	-174.84	-193.37	-755.73	0	22	22.17	20.03	0
1738699170.74895	04-Feb-2025 20:59:30	-185.23	-202.29	-174.86	-193.33	-755.71	0	22	22.17	20.08	3
1738699185.74949	04-Feb-2025 20:59:45	-185.2	-202.3	-174.84	-193.35	-755.68	0	22	22.17	20.06	0
1738699200.75016	04-Feb-2025 21:00:00	-185.25	-202.27	-174.83	-193.37	-755.72	0	22	22.17	20.1	0
1738699215.75086	04-Feb-2025 21:00:15	-185.26	-202.29	-174.84	-193.42	-755.8	0	22	22.18	20	1
1738699230.75165	04-Feb-2025 21:00:30	-185.25	-202.26	-174.82	-193.36	-755.69	0	22	22.18	20.05	7
1738699245.75274	04-Feb-2025 21:00:45	-185.21	-202.28	-174.85	-193.36	-755.7	0	22.0300002673168	22.18	20.02	0
1738699260.75358	04-Feb-2025 21:01:00	-185.22	-202.27	-174.82	-193.38	-755.69	0	22.06	22.17	20.08	2
1738699275.75437	04-Feb-2025 21:01:15	-185.25	-202.27	-174.85	-193.34	-755.7	0	22.0300003368925	22.18	20.03	0
1738699290.7555	04-Feb-2025 21:01:30	-185.22	-202.3	-174.85	-193.29	-755.65	0	22	22.17	20.08	9
1738699305.75671	04-Feb-2025 21:01:45	-185.21	-202.28	-174.83	-193.36	-755.68	0	22	22.17	20	0
1738699320.75751	04-Feb-2025 21:02:00	-185.22	-202.28	-174.84	-193.34	-755.68	0	22	22.17	20.07	0
1738699335.75817	04-Feb-2025 21:02:15	-185.2	-202.28	-174.84	-193.4	-755.72	0	22	22.17	20.03	0
1738699350.75829	04-Feb-2025 21:02:30	-185.24	-202.29	-174.83	-193.36	-755.73	0	22	22.17	20	0
1738699365.75858	04-Feb-2025 21:02:45	-185.21	-202.27	-174.84	-193.33	-755.66	0	22	22.17	20.03	1
1738699380.75959	04-Feb-2025 21:03:00	-185.24	-202.28	-174.85	-193.29	-755.66	0	22	22.17	20.06	5
1738699395.76087	04-Feb-2025 21:03:15	-185.23	-202.29	-174.83	-193.36	-755.71	0	22	22.17	20.06	3
1738699410.76128	04-Feb-2025 21:03:30	-185.22	-202.3	-174.84	-193.33	-755.69	0	22	22.17	20.08	0
1738699425.76196	04-Feb-2025 21:03:45	-185.25	-202.28	-174.86	-193.38	-755.76	0	22	22.16	20.06	0
1738699440.76328	04-Feb-2025 21:04:00	-185.24	-202.28	-174.86	-193.36	-755.73	0	22	22.17	20.03	0
1738699455.76427	04-Feb-2025 21:04:15	-185.24	-202.26	-174.85	-193.35	-755.69	0	22	22.17	20.07	7
1738699470.76524	04-Feb-2025 21:04:30	-185.21	-202.27	-174.82	-193.35	-755.65	0	22	22.17	20.02	1
1738699485.76592	04-Feb-2025 21:04:45	-185.24	-202.28	-174.84	-193.39	-755.76	0	22	22.17	20.02	0
1738699500.76686	04-Feb-2025 21:05:00	-185.23	-202.28	-174.84	-193.41	-755.77	0	22	22.17	20.05	10
1738699515.76771	04-Feb-2025 21:05:15	-185.21	-202.3	-174.82	-193.33	-755.65	0	22	22.17	20.05	0
1738699530.76832	04-Feb-2025 21:05:30	-185.22	-202.28	-174.83	-193.39	-755.73	0	22	22.17	20.05	4
1738699545.76899	04-Feb-2025 21:05:45	-185.21	-202.27	-174.84	-193.4	-755.72	0	22	22.18	20.06	6
1738699560.76988	04-Feb-2025 21:06:00	-185.24	-202.28	-174.8	-193.33	-755.64	0	22	22.17	20.08	0
1738699575.77096	04-Feb-2025 21:06:15	-185.22	-202.28	-174.81	-193.39	-755.7	0	22	22.17	20.08	3
1738699590.77176	04-Feb-2025 21:06:30	-185.2	-202.29	-174.84	-193.35	-755.69	0	22	22.17	20.08	2
1738699605.77265	04-Feb-2025 21:06:45	-185.24	-202.27	-174.84	-193.36	-755.72	0	22	22.17	20.08	0
1738699620.77303	04-Feb-2025 21:07:00	-185.25	-202.29	-174.85	-193.37	-755.75	0	22	22.17	20.06	1
1738699635.77364	04-Feb-2025 21:07:15	-185.21	-202.28	-174.83	-193.43	-755.75	0	22	22.17	20.05	6
1738699650.77403	04-Feb-2025 21:07:30	-185.23	-202.28	-174.83	-193.36	-755.7	0	22	22.18	20.05	0
1738699665.77466	04-Feb-2025 21:07:45	-185.23	-202.3	-174.82	-193.36	-755.72	0	22	22.17	20.08	0
1738699680.77538	04-Feb-2025 21:08:00	-185.21	-202.27	-174.84	-193.34	-755.66	0	22	22.17	20.05	0
1738699695.77624	04-Feb-2025 21:08:15	-185.23	-202.31	-174.81	-193.39	-755.74	0	22	22.17	20.02	5
1738699710.77742	04-Feb-2025 21:08:30	-185.24	-202.27	-174.83	-193.36	-755.7	0	22	22.17	20.06	0
1738699725.77886	04-Feb-2025 21:08:45	-185.24	-202.28	-174.85	-193.37	-755.74	0	22	22.17	20.03	3
1738699740.77991	04-Feb-2025 21:09:00	-185.21	-202.28	-174.81	-193.3	-755.6	0	22	22.17	20.05	0
1738699755.78017	04-Feb-2025 21:09:15	-185.2	-202.28	-174.81	-193.33	-755.63	0	22	22.17	20.02	3
1738699770.78099	04-Feb-2025 21:09:30	-185.21	-202.28	-174.82	-193.4	-755.71	0	22	22.17	20.05	0
1738699785.78168	04-Feb-2025 21:09:45	-185.23	-202.28	-174.81	-193.39	-755.71	0	22	22.16	20.08	0
1738699800.78289	04-Feb-2025 21:10:00	-185.26	-202.29	-174.83	-193.29	-755.67	0	22	22.17	20.05	0
1738699815.78404	04-Feb-2025 21:10:15	-185.2	-202.28	-174.84	-193.34	-755.67	0	22	22.17	20.05	0
1738699830.78515	04-Feb-2025 21:10:30	-185.24	-202.3	-174.83	-193.34	-755.71	0	22	22.17	20.08	0
1738699845.78613	04-Feb-2025 21:10:45	-185.23	-202.3	-174.83	-193.3	-755.66	0	22	22.16	20.08	0
1738699860.78734	04-Feb-2025 21:11:00	-185.24	-202.31	-174.82	-193.35	-755.72	0	22	22.16	20.1	3
1738699875.78869	04-Feb-2025 21:11:15	-185.24	-202.29	-174.84	-193.33	-755.71	0	22	22.16	20.05	0
1738699890.78922	04-Feb-2025 21:11:30	-185.18	-202.28	-174.84	-193.38	-755.68	0	22	22.16	20.08	0
1738699905.78939	04-Feb-2025 21:11:45	-185.22	-202.3	-174.82	-193.35	-755.7	0	22	22.16	20.11	0
1738699920.79026	04-Feb-2025 21:12:00	-185.2	-202.27	-174.83	-193.34	-755.64	0	22	22.16	20.06	7
1738699935.79132	04-Feb-2025 21:12:15	-185.25	-202.27	-174.81	-193.27	-755.6	0	22	22.16	20.11	4
1738699950.79158	04-Feb-2025 21:12:30	-185.22	-202.27	-174.82	-193.29	-755.61	0	22	22.16	20.08	0
1738699965.79175	04-Feb-2025 21:12:45	-185.24	-202.3	-174.81	-193.33	-755.68	0	22	22.16	20.02	1
1738699980.79239	04-Feb-2025 21:13:00	-185.24	-202.29	-174.82	-193.31	-755.65	0	22	22.16	20.02	0
1738699995.79259	04-Feb-2025 21:13:15	-185.19	-202.29	-174.81	-193.32	-755.61	0	22	22.16	20.1	0
1738700010.79311	04-Feb-2025 21:13:30	-185.21	-202.29	-174.83	-193.34	-755.67	0	22	22.16	20.06	0
1738700025.79342	04-Feb-2025 21:13:45	-185.24	-202.27	-174.82	-193.31	-755.65	0	22	22.16	20.06	9
1738700040.79385	04-Feb-2025 21:14:00	-185.22	-202.3	-174.81	-193.26	-755.6	0	22	22.16	20	4
1738700055.79499	04-Feb-2025 21:14:15	-185.23	-202.28	-174.83	-193.33	-755.67	0	22	22.15	20.05	0
1738700070.79559	04-Feb-2025 21:14:30	-185.2	-202.28	-174.81	-193.33	-755.62	0	22	22.16	20.13	0
1738700085.79684	04-Feb-2025 21:14:45	-185.23	-202.3	-174.83	-193.36	-755.71	0	22	22.16	20.08	0
1738700100.79736	04-Feb-2025 21:15:00	-185.23	-202.29	-174.82	-193.38	-755.72	0	22	22.15	20.05	0
1738700115.79807	04-Feb-2025 21:15:15	-185.21	-202.3	-174.8	-193.38	-755.69	0	22	22.15	20.03	7
1738700130.79901	04-Feb-2025 21:15:30	-185.23	-202.29	-174.82	-193.34	-755.68	0	22	22.15	20.05	4
1738700145.80006	04-Feb-2025 21:15:45	-185.26	-202.29	-174.81	-193.34	-755.7	0	22	22.15	20.08	0
1738700160.80028	04-Feb-2025 21:16:00	-185.22	-202.3	-174.82	-193.24	-755.58	0	22	22.15	20.05	11
1738700175.801	04-Feb-2025 21:16:15	-185.21	-202.3	-174.82	-193.33	-755.66	0	22	22.15	20.1	0
1738700190.80211	04-Feb-2025 21:16:30	-185.24	-202.3	-174.82	-193.35	-755.71	0	22	22.15	20.06	0
1738700205.80243	04-Feb-2025 21:16:45	-185.24	-202.28	-174.79	-193.28	-755.59	0	22	22.16	20.03	0
1738700220.8031	04-Feb-2025 21:17:00	-185.24	-202.29	-174.83	-193.39	-755.76	0	22	22.15	20.02	0
1738700235.80349	04-Feb-2025 21:17:15	-185.23	-202.31	-174.83	-193.35	-755.72	0	22	22.15	20.06	7
1738700250.80491	04-Feb-2025 21:17:30	-185.23	-202.31	-174.82	-193.35	-755.71	0	22	22.16	20.05	10
1738700265.80583	04-Feb-2025 21:17:45	-185.22	-202.27	-174.8	-193.36	-755.64	0	22	22.16	20.05	0
1738700280.80608	04-Feb-2025 21:18:00	-185.22	-202.31	-174.83	-193.36	-755.72	0	22	22.16	20.08	0
1738700295.80659	04-Feb-2025 21:18:15	-185.24	-202.29	-174.81	-193.34	-755.68	0	22	22.16	20.06	0
1738700310.80741	04-Feb-2025 21:18:30	-185.22	-202.31	-174.81	-193.34	-755.69	0	22	22.16	20.1	0
1738700325.80788	04-Feb-2025 21:18:45	-185.23	-202.29	-174.81	-193.39	-755.72	0	22	22.16	20.08	2
1738700340.80896	04-Feb-2025 21:19:00	-185.26	-202.3	-174.82	-193.31	-755.69	0	22	22.16	20.08	0
1738700355.80926	04-Feb-2025 21:19:15	-185.23	-202.3	-174.82	-193.32	-755.67	0	22	22.15	20.05	0
1738700370.81024	04-Feb-2025 21:19:30	-185.22	-202.27	-174.82	-193.32	-755.64	0	22	22.15	20.05	0
1738700385.8107	04-Feb-2025 21:19:45	-185.23	-202.28	-174.8	-193.35	-755.67	0	22	22.15	20.06	1
1738700400.81212	04-Feb-2025 21:20:00	-185.22	-202.28	-174.8	-193.35	-755.65	0	22	22.16	20.1	4
1738700415.81311	04-Feb-2025 21:20:15	-185.24	-202.29	-174.82	-193.31	-755.66	0	22	22.15	20.03	0
1738700430.81373	04-Feb-2025 21:20:30	-185.23	-202.27	-174.83	-193.31	-755.65	0	22	22.15	20.1	1
1738700445.81456	04-Feb-2025 21:20:45	-185.22	-202.29	-174.84	-193.32	-755.67	0	22	22.16	20.08	0
1738700460.81541	04-Feb-2025 21:21:00	-185.24	-202.29	-174.81	-193.4	-755.74	0	22	22.16	20.06	0
1738700475.81652	04-Feb-2025 21:21:15	-185.21	-202.29	-174.83	-193.3	-755.62	0	22	22.17	20.06	0
1738700490.81747	04-Feb-2025 21:21:30	-185.26	-202.29	-174.82	-193.26	-755.64	0	22	22.16	20.03	4
1738700505.81856	04-Feb-2025 21:21:45	-185.23	-202.29	-174.81	-193.38	-755.71	0	22	22.17	20.06	0
1738700520.81914	04-Feb-2025 21:22:00	-185.21	-202.31	-174.8	-193.39	-755.7	0	22	22.17	20.02	0
1738700535.8203	04-Feb-2025 21:22:15	-185.2	-202.29	-174.81	-193.29	-755.59	0	22	22.16	20.05	0
1738700550.82114	04-Feb-2025 21:22:30	-185.21	-202.29	-174.8	-193.24	-755.54	0	22	22.16	20.09	0
1738700565.8217	04-Feb-2025 21:22:45	-185.25	-202.3	-174.8	-193.28	-755.63	0	22	22.16	20.03	5
1738700580.82256	04-Feb-2025 21:23:00	-185.23	-202.3	-174.82	-193.24	-755.6	0	22	22.15	20.02	0
1738700595.82353	04-Feb-2025 21:23:15	-185.22	-202.28	-174.78	-193.35	-755.63	0	22	22.15	20.03	0
1738700610.82383	04-Feb-2025 21:23:30	-185.25	-202.3	-174.82	-193.37	-755.74	0	22	22.15	20	0
1738700625.82469	04-Feb-2025 21:23:45	-185.2	-202.27	-174.8	-193.33	-755.6	0	22	22.15	20.06	0
1738700640.82587	04-Feb-2025 21:24:00	-185.22	-202.3	-174.83	-193.34	-755.68	0	22	22.15	20.08	1
1738700655.82673	04-Feb-2025 21:24:15	-185.21	-202.29	-174.82	-193.29	-755.6	0	22	22.15	20.09	0
1738700670.82731	04-Feb-2025 21:24:30	-185.2	-202.27	-174.81	-193.31	-755.59	0	22	22.15	20.02	6
1738700685.82854	04-Feb-2025 21:24:45	-185.22	-202.29	-174.81	-193.32	-755.64	0	22	22.15	20.06	5
1738700700.8295	04-Feb-2025 21:25:00	-185.27	-202.29	-174.84	-193.34	-755.73	0	22	22.15	20.03	0
1738700715.83069	04-Feb-2025 21:25:15	-185.23	-202.29	-174.81	-193.37	-755.7	0	22	22.15	20.03	0
1738700730.83168	04-Feb-2025 21:25:30	-185.21	-202.3	-174.82	-193.31	-755.64	0	22	22.15	20.08	0
1738700745.83276	04-Feb-2025 21:25:45	-185.24	-202.29	-174.8	-193.32	-755.64	0	22	22.15	20.06	10
1738700760.83385	04-Feb-2025 21:26:00	-185.22	-202.3	-174.81	-193.32	-755.65	0	22	22.15	20.11	7
1738700775.83429	04-Feb-2025 21:26:15	-185.23	-202.31	-174.83	-193.37	-755.73	0	22	22.15	20.06	0
1738700790.83518	04-Feb-2025 21:26:30	-185.23	-202.29	-174.81	-193.31	-755.63	0	22	22.16	20.06	4
1738700805.83638	04-Feb-2025 21:26:45	-185.22	-202.29	-174.81	-193.34	-755.66	0	22	22.16	20.1	0
1738700820.83702	04-Feb-2025 21:27:00	-185.23	-202.29	-174.79	-193.32	-755.63	0	22	22.15	20.08	1
1738700835.83817	04-Feb-2025 21:27:15	-185.24	-202.32	-174.8	-193.36	-755.71	0	22	22.15	20.02	0
1738700850.83846	04-Feb-2025 21:27:30	-185.25	-202.3	-174.8	-193.39	-755.75	0	22	22.15	20.02	0
1738700865.83875	04-Feb-2025 21:27:45	-185.22	-202.28	-174.8	-193.34	-755.65	0	22	22.16	20.06	0
1738700880.83987	04-Feb-2025 21:28:00	-185.24	-202.31	-174.82	-193.34	-755.72	0	22	22.15	20.06	5
1738700895.84079	04-Feb-2025 21:28:15	-185.23	-202.31	-174.8	-193.35	-755.69	0	22	22.14	20.05	0
1738700910.84141	04-Feb-2025 21:28:30	-185.22	-202.31	-174.78	-193.39	-755.69	0	22	22.15	20.1	1
1738700925.84206	04-Feb-2025 21:28:45	-185.23	-202.26	-174.81	-193.31	-755.61	0	22	22.16	20.05	0
1738700940.84277	04-Feb-2025 21:29:00	-185.23	-202.31	-174.8	-193.38	-755.72	0	22	22.15	20.05	0
1738700955.84314	04-Feb-2025 21:29:15	-185.24	-202.31	-174.81	-193.31	-755.67	0	22	22.16	20.03	0
1738700970.84394	04-Feb-2025 21:29:30	-185.19	-202.3	-174.81	-193.32	-755.62	0	22	22.16	20.03	4
1738700985.84445	04-Feb-2025 21:29:45	-185.22	-202.29	-174.79	-193.3	-755.6	0	22	22.16	20.03	4
1738701000.84489	04-Feb-2025 21:30:00	-185.25	-202.3	-174.8	-193.35	-755.7	0	22	22.15	20.1	0
1738701015.84567	04-Feb-2025 21:30:15	-185.19	-202.29	-174.81	-193.34	-755.64	0	22	22.16	20	0
1738701030.84632	04-Feb-2025 21:30:30	-185.23	-202.29	-174.79	-193.35	-755.67	0	22	22.16	20.08	0
1738701045.84746	04-Feb-2025 21:30:45	-185.23	-202.29	-174.8	-193.35	-755.67	0	22	22.16	20.02	3
1738701060.8487	04-Feb-2025 21:31:00	-185.22	-202.3	-174.8	-193.36	-755.68	0	22	22.16	20.05	2
1738701075.84959	04-Feb-2025 21:31:15	-185.23	-202.29	-174.8	-193.28	-755.59	0	22	22.15	20	6
1738701090.85036	04-Feb-2025 21:31:30	-185.21	-202.29	-174.79	-193.33	-755.62	0	22	22.15	20.06	4
1738701105.85155	04-Feb-2025 21:31:45	-185.23	-202.29	-174.82	-193.3	-755.63	0	22	22.16	20.03	8
1738701120.852	04-Feb-2025 21:32:00	-185.22	-202.3	-174.79	-193.33	-755.64	0	22	22.15	20.06	0
1738701135.8529	04-Feb-2025 21:32:15	-185.21	-202.29	-174.84	-193.33	-755.67	0	22	22.15	20.03	7
1738701150.85358	04-Feb-2025 21:32:30	-185.23	-202.29	-174.8	-193.33	-755.64	0	22	22.15	20.06	1
1738701165.854	04-Feb-2025 21:32:45	-185.22	-202.3	-174.8	-193.42	-755.74	0	22	22.15	20.03	0
1738701180.85514	04-Feb-2025 21:33:00	-185.21	-202.29	-174.8	-193.38	-755.68	0	22	22.15	20.05	0
1738701195.85662	04-Feb-2025 21:33:15	-185.23	-202.3	-174.8	-193.36	-755.69	0	22	22.15	20.05	0
1738701210.85763	04-Feb-2025 21:33:30	-185.21	-202.27	-174.79	-193.38	-755.66	0	22	22.15	20.05	0
1738701225.8585	04-Feb-2025 21:33:45	-185.22	-202.28	-174.82	-193.35	-755.66	0	22	22.15	20.06	3
1738701240.85877	04-Feb-2025 21:34:00	-185.25	-202.3	-174.82	-193.25	-755.62	0	22	22.15	20.02	4
1738701255.85915	04-Feb-2025 21:34:15	-185.2	-202.3	-174.81	-193.34	-755.66	0	22	22.14	20.08	3
1738701270.85968	04-Feb-2025 21:34:30	-185.24	-202.3	-174.82	-193.3	-755.66	0	22	22.14	20.05	0
1738701285.8601	04-Feb-2025 21:34:45	-185.22	-202.29	-174.8	-193.38	-755.7	0	22	22.14	20.03	0
1738701300.8612	04-Feb-2025 21:35:00	-185.21	-202.29	-174.79	-193.26	-755.55	0	22	22.14	20.08	7
1738701315.86149	04-Feb-2025 21:35:15	-185.24	-202.32	-174.8	-193.3	-755.66	0	22	22.14	20.05	2
1738701330.86278	04-Feb-2025 21:35:30	-185.25	-202.31	-174.79	-193.33	-755.67	0	22	22.14	20.03	11
1738701345.86366	04-Feb-2025 21:35:45	-185.21	-202.28	-174.8	-193.32	-755.61	0	22	22.14	20.03	0
1738701360.86423	04-Feb-2025 21:36:00	-185.21	-202.31	-174.8	-193.31	-755.63	0	22	22.15	20.05	13
1738701375.8645	04-Feb-2025 21:36:15	-185.24	-202.3	-174.8	-193.27	-755.61	0	22	22.14	20.03	0
1738701390.86526	04-Feb-2025 21:36:30	-185.24	-202.28	-174.84	-193.38	-755.73	0	22	22.14	20	8
1738701405.86601	04-Feb-2025 21:36:45	-185.23	-202.3	-174.78	-193.33	-755.64	0	22	22.15	20.03	8
1738701420.86722	04-Feb-2025 21:37:00	-185.21	-202.31	-174.79	-193.33	-755.64	0	22	22.14	20.05	1
1738701435.86833	04-Feb-2025 21:37:15	-185.23	-202.3	-174.8	-193.34	-755.67	0	22	22.14	20.05	7
1738701450.86919	04-Feb-2025 21:37:30	-185.22	-202.29	-174.79	-193.34	-755.64	0	22	22.14	20.05	0
1738701465.87045	04-Feb-2025 21:37:45	-185.21	-202.3	-174.8	-193.34	-755.65	0	22	22.14	20.06	0
1738701480.87157	04-Feb-2025 21:38:00	-185.24	-202.3	-174.8	-193.33	-755.68	0	22	22.14	20.06	3
1738701495.87257	04-Feb-2025 21:38:15	-185.22	-202.29	-174.79	-193.33	-755.63	0	22	22.14	20.02	0
1738701510.87342	04-Feb-2025 21:38:30	-185.21	-202.29	-174.8	-193.35	-755.65	0	22	22.14	20.03	3
1738701525.8748	04-Feb-2025 21:38:45	-185.24	-202.3	-174.8	-193.3	-755.63	0	22	22.15	20	6
1738701540.87526	04-Feb-2025 21:39:00	-185.23	-202.31	-174.78	-193.32	-755.64	0	22	22.15	20.03	0
1738701555.87559	04-Feb-2025 21:39:15	-185.23	-202.3	-174.81	-193.35	-755.69	0	22	22.14	20.06	0
1738701570.87623	04-Feb-2025 21:39:30	-185.23	-202.3	-174.8	-193.35	-755.68	0	22	22.14	20.05	0
1738701585.87758	04-Feb-2025 21:39:45	-185.21	-202.3	-174.78	-193.33	-755.62	0	22	22.13	20.02	1
1738701600.87829	04-Feb-2025 21:40:00	-185.22	-202.28	-174.79	-193.31	-755.61	0	22	22.13	20.02	3
1738701615.87925	04-Feb-2025 21:40:15	-185.23	-202.3	-174.8	-193.28	-755.6	0	22	22.14	20.02	0
1738701630.88043	04-Feb-2025 21:40:30	-185.21	-202.3	-174.79	-193.32	-755.63	0	22	22.14	20.05	0
1738701645.88095	04-Feb-2025 21:40:45	-185.22	-202.29	-174.82	-193.28	-755.61	0	22	22.14	20.05	0
1738701660.88163	04-Feb-2025 21:41:00	-185.22	-202.34	-174.79	-193.29	-755.64	0	22	22.14	20.03	6
1738701675.88224	04-Feb-2025 21:41:15	-185.23	-202.3	-174.8	-193.29	-755.62	0	22	22.14	20	0
1738701690.88312	04-Feb-2025 21:41:30	-185.22	-202.28	-174.79	-193.35	-755.65	0	22	22.13	20.05	0
1738701705.88351	04-Feb-2025 21:41:45	-185.19	-202.31	-174.81	-193.3	-755.61	0	22	22.13	20.02	1
1738701720.88391	04-Feb-2025 21:42:00	-185.23	-202.28	-174.8	-193.27	-755.58	0	22	22.13	20.02	0
1738701735.88475	04-Feb-2025 21:42:15	-185.22	-202.32	-174.81	-193.41	-755.75	0	22	22.13	19.99	0
1738701750.88509	04-Feb-2025 21:42:30	-185.2	-202.31	-174.78	-193.32	-755.61	0	22	22.13	20.02	0
1738701765.88571	04-Feb-2025 21:42:45	-185.23	-202.3	-174.8	-193.28	-755.6	0	22	22.13	20	0
1738701780.8866	04-Feb-2025 21:43:00	-185.22	-202.3	-174.77	-193.38	-755.67	0	22	22.13	19.99	10
1738701795.88749	04-Feb-2025 21:43:15	-185.2	-202.29	-174.78	-193.26	-755.54	0	22	22.12	20	0
1738701810.8886	04-Feb-2025 21:43:30	-185.21	-202.33	-174.79	-193.26	-755.59	0	22	22.13	20	0
1738701825.88999	04-Feb-2025 21:43:45	-185.23	-202.31	-174.81	-193.35	-755.7	0	22	22.13	20.03	0
1738701840.89091	04-Feb-2025 21:44:00	-185.24	-202.31	-174.82	-193.32	-755.69	0	22	22.13	20.02	1
1738701855.8923	04-Feb-2025 21:44:15	-185.23	-202.28	-174.78	-193.3	-755.59	0	22	22.13	20.05	3
1738701870.89336	04-Feb-2025 21:44:30	-185.23	-202.3	-174.79	-193.34	-755.66	0	22	22.13	20.02	3
1738701885.89393	04-Feb-2025 21:44:45	-185.22	-202.31	-174.79	-193.35	-755.68	0	22	22.13	20	6
1738701900.89454	04-Feb-2025 21:45:00	-185.23	-202.29	-174.79	-193.35	-755.66	0	22	22.13	20.05	0
1738701915.89526	04-Feb-2025 21:45:15	-185.19	-202.31	-174.8	-193.33	-755.64	0	22	22.13	20	0
1738701930.89667	04-Feb-2025 21:45:30	-185.23	-202.31	-174.81	-193.32	-755.66	0	22	22.13	20.06	0
1738701945.89719	04-Feb-2025 21:45:45	-185.21	-202.3	-174.79	-193.33	-755.64	0	22	22.13	20.05	10
1738701960.89799	04-Feb-2025 21:46:00	-185.21	-202.31	-174.79	-193.32	-755.63	0	22	22.13	20	0
1738701975.89878	04-Feb-2025 21:46:15	-185.23	-202.29	-174.78	-193.26	-755.56	0	22	22.13	20.03	0
1738701990.89986	04-Feb-2025 21:46:30	-185.22	-202.32	-174.81	-193.28	-755.62	0	22	22.13	20.02	0
1738702005.90052	04-Feb-2025 21:46:45	-185.2	-202.31	-174.8	-193.36	-755.66	0	22	22.13	20.02	9
1738702020.90135	04-Feb-2025 21:47:00	-185.23	-202.33	-174.79	-193.43	-755.78	0	22	22.13	20.02	5
1738702035.90221	04-Feb-2025 21:47:15	-185.21	-202.3	-174.8	-193.35	-755.67	0	22	22.13	20.03	4
1738702050.90266	04-Feb-2025 21:47:30	-185.21	-202.29	-174.8	-193.24	-755.55	0	22	22.13	20.03	1
1738702065.90371	04-Feb-2025 21:47:45	-185.23	-202.29	-174.78	-193.34	-755.64	0	21.9700004240365	22.13	20.03	0
1738702080.90518	04-Feb-2025 21:48:00	-185.22	-202.3	-174.8	-193.29	-755.6	0	21.94	22.13	20	0
1738702095.90583	04-Feb-2025 21:48:15	-185.21	-202.3	-174.78	-193.32	-755.62	0	21.9699993303659	22.13	20.02	6
1738702110.90714	04-Feb-2025 21:48:30	-185.2	-202.29	-174.79	-193.29	-755.57	0	22	22.13	20.02	6
1738702125.90763	04-Feb-2025 21:48:45	-185.21	-202.31	-174.8	-193.34	-755.65	0	22	22.13	20	0
1738702140.90891	04-Feb-2025 21:49:00	-185.24	-202.3	-174.8	-193.29	-755.62	0	22	22.14	20.05	1
1738702155.90937	04-Feb-2025 21:49:15	-185.22	-202.3	-174.82	-193.3	-755.64	0	22	22.13	20.02	0
1738702170.91005	04-Feb-2025 21:49:30	-185.24	-202.31	-174.8	-193.36	-755.7	0	22	22.13	20	0
1738702185.91096	04-Feb-2025 21:49:45	-185.22	-202.32	-174.8	-193.29	-755.62	0	22	22.13	20.03	3
1738702200.91163	04-Feb-2025 21:50:00	-185.21	-202.32	-174.82	-193.32	-755.67	0	22	22.13	20.03	3
1738702215.91222	04-Feb-2025 21:50:15	-185.21	-202.3	-174.8	-193.28	-755.59	0	22	22.13	20.03	0
1738702230.91272	04-Feb-2025 21:50:30	-185.22	-202.3	-174.79	-193.33	-755.64	0	22	22.14	20.02	4
1738702245.91365	04-Feb-2025 21:50:45	-185.21	-202.31	-174.79	-193.27	-755.58	0	22	22.13	20	5
1738702260.91476	04-Feb-2025 21:51:00	-185.24	-202.3	-174.8	-193.32	-755.66	0	22	22.14	20	0
1738702275.91593	04-Feb-2025 21:51:15	-185.23	-202.31	-174.81	-193.3	-755.63	0	22	22.13	20.03	0
1738702290.91668	04-Feb-2025 21:51:30	-185.2	-202.28	-174.8	-193.32	-755.61	0	22	22.13	20	0
1738702305.91788	04-Feb-2025 21:51:45	-185.21	-202.32	-174.78	-193.27	-755.58	0	22	22.13	20.05	0
1738702320.91893	04-Feb-2025 21:52:00	-185.22	-202.3	-174.78	-193.34	-755.63	0	22	22.13	20.06	0
1738702335.91977	04-Feb-2025 21:52:15	-185.22	-202.27	-174.81	-193.36	-755.66	0	22	22.13	20.03	4
1738702350.92056	04-Feb-2025 21:52:30	-185.21	-202.31	-174.82	-193.34	-755.68	0	22	22.13	19.96	0
1738702365.92138	04-Feb-2025 21:52:45	-185.21	-202.3	-174.8	-193.3	-755.61	0	22	22.13	19.99	0
1738702380.92243	04-Feb-2025 21:53:00	-185.2	-202.31	-174.78	-229	-791.29	0	22	22.13	20.03	0
1738702395.92328	04-Feb-2025 21:53:15	-185.23	-202.26	-174.79	-193.34	-755.62	0	22	22.13	20.05	0
1738702410.92366	04-Feb-2025 21:53:30	-185.22	-202.31	-174.81	-193.29	-755.63	0	22	22.13	20.02	4
1738702425.92422	04-Feb-2025 21:53:45	-185.23	-202.3	-174.78	-193.28	-755.59	0	22	22.13	20.03	0
1738702440.92527	04-Feb-2025 21:54:00	-185.23	-202.3	-174.78	-193.33	-755.64	0	22	22.13	19.97	7
1738702455.92665	04-Feb-2025 21:54:15	-185.22	-202.3	-174.81	-193.31	-755.63	0	22	22.13	20.03	0
1738702470.92789	04-Feb-2025 21:54:30	-185.21	-202.3	-174.79	-193.29	-755.59	0	22	22.12	20.03	5
1738702485.92852	04-Feb-2025 21:54:45	-185.22	-202.3	-174.77	-193.37	-755.65	0	22	22.13	19.97	2
1738702500.92921	04-Feb-2025 21:55:00	-185.22	-202.3	-174.78	-193.32	-755.62	0	22	22.13	20.05	0
1738702515.93028	04-Feb-2025 21:55:15	-185.21	-202.3	-174.81	-193.35	-755.68	0	22	22.13	20.03	0
1738702530.93099	04-Feb-2025 21:55:30	-185.24	-202.31	-174.79	-193.26	-755.6	0	22	22.13	20.06	0
1738702545.93227	04-Feb-2025 21:55:45	-185.21	-202.31	-174.8	-193.35	-755.68	0	22	22.12	20.03	6
1738702560.93335	04-Feb-2025 21:56:00	-185.17	-202.28	-174.78	-193.33	-755.56	0	22	22.12	20.03	3
1738702575.93444	04-Feb-2025 21:56:15	-185.22	-202.31	-174.81	-193.31	-755.66	0	22	22.12	19.97	1
1738702590.9355	04-Feb-2025 21:56:30	-185.18	-202.3	-174.78	-193.39	-755.66	0	22	22.13	19.99	0
1738702605.9364	04-Feb-2025 21:56:45	-185.22	-202.29	-174.78	-193.4	-755.69	0	22	22.13	19.99	0
1738702620.9376	04-Feb-2025 21:57:00	-185.17	-202.31	-174.76	-193.34	-755.59	0	22	22.12	19.99	0
1738702635.93832	04-Feb-2025 21:57:15	-185.24	-202.29	-174.8	-193.3	-755.62	0	22	22.12	20.02	1
1738702650.93964	04-Feb-2025 21:57:30	-185.23	-202.32	-174.79	-193.28	-755.62	0	22	22.13	20.02	0
1738702665.94086	04-Feb-2025 21:57:45	-185.22	-202.29	-174.8	-193.29	-755.6	0	22	22.13	19.99	0
1738702680.94148	04-Feb-2025 21:58:00	-185.22	-202.31	-174.78	-193.3	-755.62	0	22	22.13	20.03	0
1738702695.94224	04-Feb-2025 21:58:15	-185.2	-202.31	-174.8	-193.27	-755.59	0	22	22.13	20.06	0
1738702710.94321	04-Feb-2025 21:58:30	-185.22	-202.31	-174.77	-193.3	-755.59	0	22	22.13	20.08	0
1738702725.94364	04-Feb-2025 21:58:45	-185.23	-202.32	-174.79	-193.26	-755.6	0	22	22.13	20	0
1738702740.94424	04-Feb-2025 21:59:00	-185.21	-202.33	-174.77	-193.32	-755.62	0	22	22.12	19.99	5
1738702755.9453	04-Feb-2025 21:59:15	-185.22	-202.29	-174.79	-193.33	-755.64	0	22	22.13	19.99	9
1738702770.94596	04-Feb-2025 21:59:30	-185.24	-202.3	-174.79	-193.31	-755.64	0	22	22.13	20.02	0
1738702785.94634	04-Feb-2025 21:59:45	-185.21	-202.3	-174.76	-193.39	-755.66	0	21.9700004543273	22.12	19.99	1
1738702800.94717	04-Feb-2025 22:00:00	-185.24	-202.31	-174.78	-193.36	-755.68	0	21.94	22.13	20.03	0
1738702815.94821	04-Feb-2025 22:00:15	-185.21	-202.32	-174.78	-193.28	-755.59	0	21.9700003730256	22.14	20.03	0
1738702830.94888	04-Feb-2025 22:00:30	-185.24	-202.3	-174.79	-193.31	-755.64	0	22	22.14	19.97	2
1738702845.94919	04-Feb-2025 22:00:45	-185.22	-202.3	-174.79	-193.36	-755.67	0	22	22.14	20.02	0
1738702860.94987	04-Feb-2025 22:01:00	-185.23	-202.32	-174.8	-193.32	-755.67	0	22	22.13	19.99	0
1738702875.95111	04-Feb-2025 22:01:15	-185.23	-202.28	-174.77	-193.33	-755.6	0	22	22.13	19.97	0
1738702890.95235	04-Feb-2025 22:01:30	-185.21	-202.32	-174.76	-193.35	-755.64	0	22	22.13	19.97	0
1738702905.95346	04-Feb-2025 22:01:45	-185.24	-202.3	-174.79	-193.32	-755.65	0	22	22.13	20.02	5
1738702920.95384	04-Feb-2025 22:02:00	-185.2	-202.3	-174.8	-193.29	-755.59	0	22	22.13	20.03	4
1738702935.95493	04-Feb-2025 22:02:15	-185.22	-202.32	-174.8	-193.25	-755.59	0	22	22.13	20.03	7
1738702950.9553	04-Feb-2025 22:02:30	-185.24	-202.32	-174.8	-193.32	-755.68	0	22	22.13	19.99	0
1738702965.95626	04-Feb-2025 22:02:45	-185.23	-202.3	-174.79	-193.33	-755.65	0	21.9699997397605	22.13	20.03	5
1738702980.95696	04-Feb-2025 22:03:00	-185.22	-202.3	-174.76	-193.32	-755.6	0	21.94	22.13	20	8
1738702995.95744	04-Feb-2025 22:03:15	-185.21	-202.3	-174.78	-193.37	-755.66	0	21.9699995293192	22.13	20.02	8
1738703010.95839	04-Feb-2025 22:03:30	-185.24	-202.31	-174.76	-193.37	-755.68	0	22	22.14	20.02	1
1738703025.95877	04-Feb-2025 22:03:45	-185.21	-202.32	-174.77	-193.31	-755.62	0	22	22.13	20	0
1738703040.95921	04-Feb-2025 22:04:00	-185.19	-202.3	-174.8	-193.26	-755.54	0	22	22.13	20.02	0
1738703055.95983	04-Feb-2025 22:04:15	-185.21	-202.32	-174.78	-193.28	-755.59	0	22	22.12	20	0
1738703070.96046	04-Feb-2025 22:04:30	-185.21	-202.3	-174.78	-193.27	-755.55	0	22	22.13	19.97	0
1738703085.96115	04-Feb-2025 22:04:45	-185.21	-202.28	-174.77	-193.31	-755.58	0	22	22.13	20.02	5
1738703100.9624	04-Feb-2025 22:05:00	-185.2	-202.32	-174.78	-193.33	-755.63	0	22	22.13	20	0
1738703115.96348	04-Feb-2025 22:05:15	-185.21	-202.31	-174.78	-193.29	-755.59	0	22	22.13	19.97	4
1738703130.96408	04-Feb-2025 22:05:30	-185.2	-202.3	-174.77	-193.33	-755.61	0	22	22.13	19.99	0
1738703145.96519	04-Feb-2025 22:05:45	-185.23	-202.28	-174.78	-193.29	-755.58	0	22	22.12	19.99	0
1738703160.9659	04-Feb-2025 22:06:00	-185.2	-202.29	-174.77	-193.28	-755.53	0	22	22.12	19.97	0
1738703175.967	04-Feb-2025 22:06:15	-185.21	-202.3	-174.81	-193.3	-755.62	0	22	22.12	19.97	8
1738703190.96823	04-Feb-2025 22:06:30	-185.18	-202.3	-174.77	-193.36	-755.62	0	22	22.12	20.05	4
1738703205.96936	04-Feb-2025 22:06:45	-185.2	-202.3	-174.77	-193.25	-755.52	0	22	22.12	20.03	0
1738703220.97021	04-Feb-2025 22:07:00	-185.22	-202.31	-174.78	-193.35	-755.66	0	22	22.12	20.02	0
1738703235.97129	04-Feb-2025 22:07:15	-185.21	-202.3	-174.77	-193.32	-755.59	0	21.9700003268771	22.12	20	0
1738703250.97271	04-Feb-2025 22:07:30	-185.19	-202.29	-174.78	-193.25	-755.51	0	21.94	22.12	20	1
1738703265.97321	04-Feb-2025 22:07:45	-185.19	-202.3	-174.8	-193.37	-755.66	0	21.94	22.13	20.02	0
1738703280.97425	04-Feb-2025 22:08:00	-185.21	-202.3	-174.79	-193.39	-755.69	0	21.94	22.12	19.97	10
1738703295.97455	04-Feb-2025 22:08:15	-185.24	-202.3	-174.79	-193.29	-755.63	0	21.94	22.13	20.05	0
1738703310.9754	04-Feb-2025 22:08:30	-185.2	-202.29	-174.77	-193.27	-755.53	0	21.94	22.13	20.05	0
1738703325.97634	04-Feb-2025 22:08:45	-185.21	-202.31	-174.76	-193.29	-755.57	0	21.9699998886792	22.12	19.97	2
1738703340.97739	04-Feb-2025 22:09:00	-185.21	-202.28	-174.77	-193.32	-755.58	0	22	22.12	19.99	1
1738703355.97787	04-Feb-2025 22:09:15	-185.24	-202.3	-174.8	-193.32	-755.65	0	22	22.12	20	3
1738703370.97892	04-Feb-2025 22:09:30	-185.23	-202.32	-174.78	-193.34	-755.67	0	22	22.12	19.99	0
1738703385.97975	04-Feb-2025 22:09:45	-185.21	-202.32	-174.79	-193.25	-755.57	0	22	22.12	19.99	0
1738703400.98107	04-Feb-2025 22:10:00	-185.22	-202.31	-174.8	-193.3	-755.64	0	22	22.13	19.96	0
1738703415.98231	04-Feb-2025 22:10:15	-185.2	-202.31	-174.78	-193.36	-755.65	0	22	22.12	20.02	0
1738703430.98353	04-Feb-2025 22:10:30	-185.23	-202.29	-174.78	-193.33	-755.64	0	22	22.13	19.96	7
1738703445.98429	04-Feb-2025 22:10:45	-185.21	-202.3	-174.79	-193.19	-755.49	0	22	22.13	19.99	4
1738703460.98519	04-Feb-2025 22:11:00	-185.19	-202.3	-174.77	-193.36	-755.61	0	22	22.13	19.97	0
1738703475.98648	04-Feb-2025 22:11:15	-185.21	-202.31	-174.77	-193.32	-755.61	0	22	22.13	19.97	1
1738703490.98713	04-Feb-2025 22:11:30	-185.22	-202.3	-174.8	-193.33	-755.65	0	22	22.13	19.99	11
1738703505.98835	04-Feb-2025 22:11:45	-185.22	-202.31	-174.77	-193.25	-755.54	0	22	22.13	20	3
1738703520.98897	04-Feb-2025 22:12:00	-185.2	-202.3	-174.78	-193.31	-755.6	0	22	22.12	19.96	3
1738703535.98972	04-Feb-2025 22:12:15	-185.23	-202.28	-174.79	-193.27	-755.58	0	21.9700003093075	22.12	19.99	4
1738703550.99078	04-Feb-2025 22:12:30	-185.22	-202.31	-174.76	-193.25	-755.55	0	21.94	22.12	20.03	8
1738703565.99172	04-Feb-2025 22:12:45	-185.2	-202.31	-174.77	-193.33	-755.61	0	21.94	22.12	19.96	7
1738703580.99262	04-Feb-2025 22:13:00	-185.24	-202.31	-174.77	-193.34	-755.65	0	21.94	22.12	20	2
1738703595.9933	04-Feb-2025 22:13:15	-185.2	-202.31	-174.78	-193.37	-755.66	0	21.94	22.12	19.99	2
1738703610.99432	04-Feb-2025 22:13:30	-185.23	-202.32	-174.78	-193.27	-755.6	0	21.94	22.11	20.02	0
1738703625.99509	04-Feb-2025 22:13:45	-185.21	-202.29	-174.77	-193.28	-755.55	0	21.94	22.12	19.99	0
1738703640.99575	04-Feb-2025 22:14:00	-185.22	-202.31	-174.77	-193.28	-755.58	0	21.94	22.11	19.99	2
1738703655.99617	04-Feb-2025 22:14:15	-185.21	-202.31	-174.78	-193.28	-755.57	0	21.94	22.11	19.96	0
1738703670.99667	04-Feb-2025 22:14:30	-185.19	-202.34	-174.78	-193.28	-755.58	0	21.94	22.12	19.96	8
1738703685.99758	04-Feb-2025 22:14:45	-185.19	-202.3	-174.75	-193.34	-755.59	0	21.9699998901438	22.11	19.96	0
1738703700.99861	04-Feb-2025 22:15:00	-185.21	-202.3	-174.77	-193.35	-755.63	0	22	22.12	19.94	11
1738703715.99952	04-Feb-2025 22:15:15	-185.21	-202.32	-174.76	-193.32	-755.61	0	22	22.12	19.99	0
1738703730.99999	04-Feb-2025 22:15:30	-185.22	-202.32	-174.78	-193.29	-755.61	0	22	22.12	19.99	0
1738703746.00044	04-Feb-2025 22:15:46	-185.23	-202.29	-174.77	-193.28	-755.57	0	22	22.12	19.97	0
1738703761.00168	04-Feb-2025 22:16:01	-185.23	-202.33	-174.76	-193.28	-755.6	0	22	22.12	19.99	0
1738703776.00292	04-Feb-2025 22:16:16	-185.22	-202.33	-174.79	-193.37	-755.71	0	21.9699997700367	22.12	19.93	0
1738703791.00392	04-Feb-2025 22:16:31	-185.2	-202.32	-174.77	-193.37	-755.67	0	21.94	22.12	19.94	0
1738703806.00422	04-Feb-2025 22:16:46	-185.23	-202.3	-174.78	-193.29	-755.6	0	21.9699988255084	22.12	19.97	0
1738703821.00569	04-Feb-2025 22:17:01	-185.2	-202.31	-174.76	-193.38	-755.66	0	22	22.11	19.99	2
1738703836.00682	04-Feb-2025 22:17:16	-185.22	-202.32	-174.76	-193.32	-755.61	0	22	22.11	19.94	0
1738703851.00724	04-Feb-2025 22:17:31	-185.2	-202.32	-174.8	-193.41	-755.73	0	22	22.12	20.02	0
1738703866.00757	04-Feb-2025 22:17:46	-185.21	-202.29	-174.78	-193.3	-755.58	0	21.9700004230805	22.12	19.91	17
1738703881.00832	04-Feb-2025 22:18:01	-185.2	-202.29	-174.78	-193.26	-755.53	0	21.94	22.12	19.96	12
1738703896.0099	04-Feb-2025 22:18:16	-185.22	-202.29	-174.77	-193.28	-755.56	0	21.9700011129612	22.12	19.96	0
1738703911.01036	04-Feb-2025 22:18:31	-185.23	-202.31	-174.78	-193.25	-755.56	0	22	22.12	19.94	0
1738703926.01083	04-Feb-2025 22:18:46	-185.22	-202.29	-174.78	-193.35	-755.63	0	22	22.12	19.94	4
1738703941.0116	04-Feb-2025 22:19:01	-185.22	-202.3	-174.77	-193.23	-755.52	0	22	22.13	19.97	4
1738703956.01246	04-Feb-2025 22:19:16	-185.2	-202.28	-174.78	-193.33	-755.59	0	22	22.12	19.94	0
1738703971.01288	04-Feb-2025 22:19:31	-185.21	-202.31	-174.78	-193.33	-755.63	0	22	22.12	19.94	0
1738703986.01384	04-Feb-2025 22:19:46	-185.2	-202.32	-174.78	-193.34	-755.64	0	21.96999998047	22.12	19.91	0
1738704001.01479	04-Feb-2025 22:20:01	-185.22	-202.31	-174.74	-193.3	-755.58	0	21.94	22.11	19.93	1
1738704016.01515	04-Feb-2025 22:20:16	-185.2	-202.3	-174.78	-193.24	-755.53	0	21.94	22.12	19.94	0
1738704031.01623	04-Feb-2025 22:20:31	-185.2	-202.29	-174.78	-193.27	-755.54	0	21.94	22.12	19.96	5
1738704046.01772	04-Feb-2025 22:20:46	-185.22	-202.29	-174.77	-193.32	-755.6	0	21.94	22.12	19.88	0
1738704061.01871	04-Feb-2025 22:21:01	-185.19	-202.31	-174.76	-193.29	-755.55	0	21.94	22.11	19.94	0
1738704076.0197	04-Feb-2025 22:21:16	-185.21	-202.29	-174.77	-193.34	-755.62	0	21.9699995141998	22.12	19.91	6
1738704091.02116	04-Feb-2025 22:21:31	-185.19	-202.31	-174.76	-193.31	-755.57	0	22	22.11	19.96	7
1738704106.02271	04-Feb-2025 22:21:46	-185.2	-202.28	-174.76	-193.3	-755.54	0	21.9699990999191	22.12	19.9	0
1738704121.02335	04-Feb-2025 22:22:01	-185.17	-202.31	-174.79	-193.29	-755.56	0	21.94	22.12	19.94	0
1738704136.02457	04-Feb-2025 22:22:16	-185.19	-202.32	-174.77	-193.31	-755.59	0	21.94	22.12	19.94	3
1738704151.02514	04-Feb-2025 22:22:31	-185.18	-202.3	-174.78	-193.35	-755.61	0	21.94	22.12	19.91	0
1738704166.02565	04-Feb-2025 22:22:46	-185.19	-202.28	-174.78	-193.36	-755.61	0	21.9699994031082	22.12	19.99	0
1738704181.02675	04-Feb-2025 22:23:01	-185.19	-202.32	-174.77	-193.28	-755.55	0	22	22.11	19.91	0
1738704196.02758	04-Feb-2025 22:23:16	-185.21	-202.3	-174.79	-193.35	-755.66	0	21.9700002812318	22.12	19.89	0
1738704211.02869	04-Feb-2025 22:23:31	-185.19	-202.33	-174.78	-193.28	-755.57	0	21.94	22.13	19.94	0
1738704226.0292	04-Feb-2025 22:23:46	-185.21	-202.3	-174.77	-193.33	-755.61	0	21.94	22.12	19.93	18
1738704241.02968	04-Feb-2025 22:24:01	-185.18	-202.32	-174.78	-193.35	-755.63	0	21.94	22.12	19.94	0
1738704256.03025	04-Feb-2025 22:24:16	-185.23	-202.31	-174.77	-193.31	-755.63	0	21.9699999812019	22.12	19.93	3
1738704271.03084	04-Feb-2025 22:24:31	-185.18	-202.31	-174.78	-193.27	-755.54	0	22	22.12	19.91	0
1738704286.03146	04-Feb-2025 22:24:46	-185.19	-202.32	-174.76	-193.29	-755.57	0	22	22.12	19.94	0
1738704301.03263	04-Feb-2025 22:25:01	-185.22	-202.29	-174.76	-193.36	-755.64	0	22	22.11	19.96	3
1738704316.0331	04-Feb-2025 22:25:16	-185.2	-202.32	-174.78	-193.36	-755.65	0	22	22.12	19.91	2
1738704331.0342	04-Feb-2025 22:25:31	-185.22	-202.3	-174.77	-193.31	-755.6	0	22	22.12	19.9	0
1738704346.03474	04-Feb-2025 22:25:46	-185.22	-202.3	-174.78	-193.32	-755.63	0	22	22.12	19.89	0
1738704361.03537	04-Feb-2025 22:26:01	-185.2	-202.31	-174.77	-193.3	-755.57	0	22	22.13	19.93	0
1738704376.03626	04-Feb-2025 22:26:16	-185.21	-202.3	-174.79	-193.35	-755.64	0	21.9700004125675	22.13	19.9	3
1738704391.03756	04-Feb-2025 22:26:31	-185.21	-202.31	-174.76	-193.28	-755.56	0	21.94	22.13	19.9	3
1738704406.0386	04-Feb-2025 22:26:46	-185.22	-202.31	-174.76	-193.34	-755.63	0	21.9699997514841	22.13	19.91	3
1738704421.03988	04-Feb-2025 22:27:01	-185.2	-202.3	-174.76	-193.32	-755.57	0	22	22.13	19.91	1
1738704436.04044	04-Feb-2025 22:27:16	-185.21	-202.31	-174.79	-193.27	-755.59	0	21.969999832769	22.13	19.91	4
1738704451.04083	04-Feb-2025 22:27:31	-185.18	-202.29	-174.75	-193.26	-755.48	0	21.94	22.13	19.91	0
1738704466.04192	04-Feb-2025 22:27:46	-185.2	-202.31	-174.77	-193.3	-755.57	0	21.94	22.13	19.94	0
1738704481.04284	04-Feb-2025 22:28:01	-185.23	-202.3	-174.76	-193.35	-755.63	0	21.94	22.13	19.94	0
1738704496.04423	04-Feb-2025 22:28:16	-185.22	-202.31	-174.79	-193.28	-755.61	0	21.94	22.13	19.93	4
1738704511.04502	04-Feb-2025 22:28:31	-185.18	-202.29	-174.79	-193.28	-755.55	0	21.94	22.13	19.93	0
1738704526.04599	04-Feb-2025 22:28:46	-185.23	-202.33	-174.78	-193.37	-755.71	0	21.94	22.13	19.87	1
1738704541.04618	04-Feb-2025 22:29:01	-185.21	-202.3	-174.76	-193.33	-755.6	0	21.94	22.14	19.91	2
1738704556.04703	04-Feb-2025 22:29:16	-185.2	-202.3	-174.76	-193.3	-755.56	0	21.94	22.13	19.91	0
1738704571.04769	04-Feb-2025 22:29:31	-185.18	-202.29	-174.75	-193.25	-755.48	0	21.94	22.13	19.88	5
1738704586.0486	04-Feb-2025 22:29:46	-185.21	-202.29	-174.78	-193.29	-755.57	0	21.94	22.13	19.93	0
1738704601.04973	04-Feb-2025 22:30:01	-185.2	-202.31	-174.77	-193.31	-755.59	0	21.94	22.13	19.91	0
1738704616.0511	04-Feb-2025 22:30:16	-185.21	-202.29	-174.77	-193.29	-755.57	0	21.9700007055183	22.14	19.91	1
1738704631.05177	04-Feb-2025 22:30:31	-185.2	-202.32	-174.8	-193.36	-755.68	0	22	22.13	19.88	4
1738704646.05266	04-Feb-2025 22:30:46	-185.2	-202.31	-174.78	-193.35	-755.65	0	21.9700000732377	22.13	19.94	7
1738704661.05363	04-Feb-2025 22:31:01	-185.19	-202.3	-174.76	-193.31	-755.56	0	21.94	22.12	19.91	0
1738704676.05409	04-Feb-2025 22:31:16	-185.2	-202.33	-174.77	-193.3	-755.61	0	21.94	22.12	19.96	0
1738704691.05531	04-Feb-2025 22:31:31	-185.18	-202.3	-174.76	-193.3	-755.55	0	21.94	22.13	19.9	0
1738704706.05649	04-Feb-2025 22:31:46	-185.19	-202.31	-174.75	-193.3	-755.55	0	21.94	22.13	19.91	0
1738704721.0568	04-Feb-2025 22:32:01	-185.19	-202.31	-174.77	-193.24	-755.52	0	21.94	22.13	19.9	3
1738704736.05745	04-Feb-2025 22:32:16	-185.2	-202.3	-174.76	-193.31	-755.57	0	21.9699998669498	22.12	19.94	7
1738704751.05825	04-Feb-2025 22:32:31	-185.22	-202.3	-174.77	-193.34	-755.63	0	22	22.12	19.9	0
1738704766.05885	04-Feb-2025 22:32:46	-185.23	-202.3	-174.78	-193.27	-755.58	0	21.9700008117127	22.12	19.87	3
1738704781.06027	04-Feb-2025 22:33:01	-185.19	-202.29	-174.78	-193.27	-755.53	0	21.94	22.13	19.89	0
1738704796.06064	04-Feb-2025 22:33:16	-185.2	-202.3	-174.77	-193.34	-755.62	0	21.94	22.12	19.93	1
1738704811.06152	04-Feb-2025 22:33:31	-185.22	-202.33	-174.8	-193.31	-755.67	0	21.94	22.13	19.89	1
1738704826.0621	04-Feb-2025 22:33:46	-185.19	-202.31	-174.77	-193.33	-755.59	0	21.94	22.12	19.91	11
1738704841.06268	04-Feb-2025 22:34:01	-185.22	-202.31	-174.77	-193.27	-755.57	0	21.94	22.13	19.9	0
1738704856.06336	04-Feb-2025 22:34:16	-185.21	-202.29	-174.79	-193.3	-755.59	0	21.9699994328979	22.12	19.9	0
1738704871.06462	04-Feb-2025 22:34:31	-185.2	-202.31	-174.78	-193.26	-755.54	0	22	22.12	19.91	0
1738704886.06549	04-Feb-2025 22:34:46	-185.18	-202.3	-174.77	-193.31	-755.57	0	21.969999521993	22.13	19.89	2
1738704901.06589	04-Feb-2025 22:35:01	-185.2	-202.3	-174.76	-193.29	-755.55	0	21.94	22.13	19.88	1
1738704916.06689	04-Feb-2025 22:35:16	-185.2	-202.29	-174.78	-193.31	-755.59	0	21.94	22.13	19.93	0
1738704931.06736	04-Feb-2025 22:35:31	-185.2	-202.32	-174.74	-193.26	-755.51	0	21.94	22.13	19.91	0
1738704946.06858	04-Feb-2025 22:35:46	-185.21	-202.32	-174.77	-193.26	-755.56	0	21.94	22.13	19.9	0
1738704961.06936	04-Feb-2025 22:36:01	-185.2	-202.3	-174.77	-193.28	-755.56	0	21.94	22.13	19.91	7
1738704976.07027	04-Feb-2025 22:36:16	-185.21	-202.3	-174.75	-193.32	-755.58	0	21.94	22.13	19.9	0
1738704991.07108	04-Feb-2025 22:36:31	-185.2	-202.29	-174.77	-193.29	-755.55	0	21.94	22.13	19.93	5
1738705006.07183	04-Feb-2025 22:36:46	-185.19	-202.3	-174.76	-193.25	-755.5	0	21.94	22.13	19.91	0
1738705021.07245	04-Feb-2025 22:37:01	-185.17	-202.3	-174.78	-193.28	-755.54	0	21.94	22.13	19.84	3
1738705036.07359	04-Feb-2025 22:37:16	-185.22	-202.3	-174.77	-193.34	-755.62	0	21.94	22.13	19.93	0
1738705051.0742	04-Feb-2025 22:37:31	-185.2	-202.31	-174.78	-193.34	-755.64	0	21.94	22.12	19.91	0
1738705066.07511	04-Feb-2025 22:37:46	-185.21	-202.28	-174.77	-193.29	-755.55	0	21.94	22.12	19.96	0
1738705081.07605	04-Feb-2025 22:38:01	-185.2	-202.31	-174.8	-193.29	-755.59	0	21.94	22.13	19.85	0
1738705096.07739	04-Feb-2025 22:38:16	-185.18	-202.31	-174.8	-193.27	-755.55	0	21.94	22.12	19.9	2
1738705111.07828	04-Feb-2025 22:38:31	-185.17	-202.31	-174.79	-193.28	-755.54	0	21.94	22.12	19.94	2
1738705126.07922	04-Feb-2025 22:38:46	-185.22	-202.29	-174.77	-193.3	-755.59	0	21.94	22.12	19.91	5
1738705141.07949	04-Feb-2025 22:39:01	-185.21	-202.32	-174.79	-193.23	-755.54	0	21.94	22.12	19.89	0
1738705156.08043	04-Feb-2025 22:39:16	-185.23	-202.29	-174.79	-193.28	-755.58	0	21.94	22.12	19.9	5
1738705171.08144	04-Feb-2025 22:39:31	-185.21	-202.29	-174.77	-193.3	-755.57	0	21.94	22.12	19.95	0
1738705186.08255	04-Feb-2025 22:39:46	-185.19	-202.31	-174.77	-193.3	-755.57	0	21.94	22.12	19.93	0
1738705201.08365	04-Feb-2025 22:40:01	-185.21	-202.31	-174.77	-193.31	-755.6	0	21.94	22.12	19.94	4
1738705216.08487	04-Feb-2025 22:40:16	-185.2	-202.31	-174.78	-193.24	-755.53	0	21.94	22.12	19.93	1
1738705231.08569	04-Feb-2025 22:40:31	-185.21	-202.3	-174.74	-193.29	-755.54	0	21.94	22.12	19.91	0
1738705246.08669	04-Feb-2025 22:40:46	-185.23	-202.3	-174.79	-193.23	-755.54	0	21.94	22.12	19.94	0
1738705261.08756	04-Feb-2025 22:41:01	-185.17	-202.31	-174.76	-193.27	-755.51	0	21.94	22.11	19.88	6
1738705276.08789	04-Feb-2025 22:41:16	-185.19	-202.31	-174.76	-193.3	-755.56	0	21.94	22.12	19.88	6
1738705291.08862	04-Feb-2025 22:41:31	-185.2	-202.3	-174.79	-193.22	-755.51	0	21.94	22.12	19.87	0
1738705306.08916	04-Feb-2025 22:41:46	-185.19	-202.31	-174.79	-193.29	-755.57	0	21.94	22.12	19.87	0
1738705321.08979	04-Feb-2025 22:42:01	-185.2	-202.31	-174.73	-193.31	-755.55	0	21.94	22.12	19.93	1
1738705336.09029	04-Feb-2025 22:42:16	-185.2	-202.28	-174.78	-193.32	-755.58	0	21.94	22.12	19.87	0
1738705351.09097	04-Feb-2025 22:42:31	-185.21	-202.3	-174.79	-193.28	-755.57	0	21.94	22.11	19.91	0
1738705366.09137	04-Feb-2025 22:42:46	-185.21	-202.3	-174.76	-193.33	-755.59	0	21.94	22.11	19.96	3
1738705381.09244	04-Feb-2025 22:43:01	-185.2	-202.28	-174.79	-193.27	-755.55	0	21.94	22.11	19.88	0
1738705396.09339	04-Feb-2025 22:43:16	-185.23	-202.29	-174.76	-193.27	-755.54	0	21.94	22.11	19.84	2
1738705411.09462	04-Feb-2025 22:43:31	-185.21	-202.3	-174.77	-193.29	-755.57	0	21.94	22.12	19.85	0
1738705426.09526	04-Feb-2025 22:43:46	-185.22	-202.29	-174.77	-193.28	-755.56	0	21.94	22.11	19.87	0
1738705441.09593	04-Feb-2025 22:44:01	-185.21	-202.3	-174.77	-193.37	-755.65	0	21.94	22.11	19.91	0
1738705456.09713	04-Feb-2025 22:44:16	-185.22	-202.3	-174.76	-193.31	-755.59	0	21.94	22.12	19.87	10
1738705471.09747	04-Feb-2025 22:44:31	-185.21	-202.27	-174.76	-193.27	-755.51	0	21.94	22.11	19.87	0
1738705486.09776	04-Feb-2025 22:44:46	-185.18	-202.31	-174.75	-193.27	-755.51	0	21.94	22.11	19.88	0
1738705501.09835	04-Feb-2025 22:45:01	-185.2	-202.3	-174.75	-193.29	-755.53	0	21.94	22.11	19.96	3
1738705516.09892	04-Feb-2025 22:45:16	-185.18	-202.31	-174.76	-193.3	-755.56	0	21.9700004340719	22.11	19.9	1
1738705531.09905	04-Feb-2025 22:45:31	-185.21	-202.3	-174.79	-193.35	-755.65	0	22	22.11	19.89	6
1738705546.09986	04-Feb-2025 22:45:46	-185.21	-202.3	-174.77	-193.39	-755.66	0	21.9699998108	22.11	19.9	6
1738705561.10048	04-Feb-2025 22:46:01	-185.21	-202.31	-174.77	-193.3	-755.59	0	21.94	22.11	19.88	13
1738705576.1014	04-Feb-2025 22:46:16	-185.18	-202.29	-174.73	-193.25	-755.45	0	21.94	22.1	19.85	0
1738705591.10222	04-Feb-2025 22:46:31	-185.19	-202.29	-174.74	-193.31	-755.53	0	21.94	22.1	19.9	0
1738705606.10315	04-Feb-2025 22:46:46	-185.21	-202.32	-174.78	-193.36	-755.66	0	21.94	22.1	19.87	0
1738705621.10372	04-Feb-2025 22:47:01	-185.2	-202.29	-174.77	-193.25	-755.51	0	21.94	22.1	19.88	6
1738705636.104	04-Feb-2025 22:47:16	-185.2	-202.31	-174.76	-193.38	-755.65	0	21.94	22.1	19.82	0
1738705651.10542	04-Feb-2025 22:47:31	-185.19	-202.31	-174.76	-193.25	-755.51	0	21.94	22.1	19.89	5
1738705666.10593	04-Feb-2025 22:47:46	-185.21	-202.31	-174.77	-193.29	-755.58	0	21.94	22.09	19.9	0
1738705681.10666	04-Feb-2025 22:48:01	-185.23	-202.3	-174.76	-193.22	-755.51	0	21.94	22.09	19.88	5
1738705696.10702	04-Feb-2025 22:48:16	-185.22	-202.29	-174.77	-193.27	-755.55	0	21.94	22.1	19.88	7
1738705711.10794	04-Feb-2025 22:48:31	-185.2	-202.33	-174.77	-193.28	-755.58	0	21.94	22.09	19.87	0
1738705726.10894	04-Feb-2025 22:48:46	-185.19	-202.29	-174.76	-193.3	-755.53	0	21.94	22.09	19.85	0
1738705741.11005	04-Feb-2025 22:49:01	-185.2	-202.29	-174.77	-193.31	-755.56	0	21.94	22.09	19.87	2
1738705756.11092	04-Feb-2025 22:49:16	-185.21	-202.3	-174.77	-193.2	-755.48	0	21.94	22.09	19.87	0
1738705771.11195	04-Feb-2025 22:49:31	-185.19	-202.29	-174.79	-193.31	-755.58	0	21.94	22.09	19.85	0
1738705786.11317	04-Feb-2025 22:49:46	-185.2	-202.33	-174.78	-193.28	-755.58	0	21.94	22.09	19.87	6
1738705801.11395	04-Feb-2025 22:50:01	-185.18	-202.31	-174.77	-193.3	-755.57	0	21.94	22.09	19.87	5
1738705816.1149	04-Feb-2025 22:50:16	-185.2	-202.3	-174.78	-193.34	-755.61	0	21.94	22.09	19.87	6
1738705831.11618	04-Feb-2025 22:50:31	-185.22	-202.32	-174.76	-193.29	-755.59	0	21.94	22.09	19.85	0
1738705846.11696	04-Feb-2025 22:50:46	-185.23	-202.29	-174.76	-193.29	-755.57	0	21.94	22.09	19.88	5
1738705861.11742	04-Feb-2025 22:51:01	-185.17	-202.29	-174.77	-193.35	-755.57	0	21.94	22.09	19.88	0
1738705876.11772	04-Feb-2025 22:51:16	-185.2	-202.31	-174.75	-193.31	-755.57	0	21.94	22.09	19.88	7
1738705891.1183	04-Feb-2025 22:51:31	-185.2	-202.3	-174.76	-193.27	-755.54	0	21.94	22.09	19.85	5
1738705906.11947	04-Feb-2025 22:51:46	-185.19	-202.3	-174.76	-193.27	-755.52	0	21.94	22.1	19.88	0
1738705921.12092	04-Feb-2025 22:52:01	-185.2	-202.31	-174.78	-193.34	-755.63	0	21.94	22.09	19.88	0
1738705936.12217	04-Feb-2025 22:52:16	-185.21	-202.31	-174.76	-193.26	-755.55	0	21.94	22.09	19.88	0
1738705951.12344	04-Feb-2025 22:52:31	-185.19	-202.3	-174.75	-193.28	-755.52	0	21.94	22.09	19.85	1
1738705966.12442	04-Feb-2025 22:52:46	-185.19	-202.29	-174.74	-193.32	-755.54	0	21.94	22.1	19.84	0
1738705981.126	04-Feb-2025 22:53:01	-185.2	-202.29	-174.77	-193.32	-755.58	0	21.94	22.09	19.82	0
1738705996.12694	04-Feb-2025 22:53:16	-185.24	-202.28	-174.77	-193.19	-755.47	0	21.94	22.09	19.87	1
1738706011.12743	04-Feb-2025 22:53:31	-185.2	-202.29	-174.76	-193.28	-755.52	0	21.94	22.09	19.87	0
1738706026.12883	04-Feb-2025 22:53:46	-185.2	-202.29	-174.76	-193.28	-755.53	0	21.94	22.09	19.87	0
1738706041.12972	04-Feb-2025 22:54:01	-185.18	-202.3	-174.76	-193.31	-755.55	0	21.94	22.09	19.85	0
1738706056.13076	04-Feb-2025 22:54:16	-185.22	-202.29	-174.76	-193.26	-755.53	0	21.94	22.08	19.87	11
1738706071.13193	04-Feb-2025 22:54:31	-185.19	-202.31	-174.76	-193.26	-755.51	0	21.94	22.08	19.85	0
1738706086.13318	04-Feb-2025 22:54:46	-185.22	-202.3	-174.77	-193.29	-755.58	0	21.94	22.09	19.85	4
1738706101.13458	04-Feb-2025 22:55:01	-185.19	-202.3	-174.76	-193.28	-755.54	0	21.94	22.08	19.79	0
1738706116.13577	04-Feb-2025 22:55:16	-185.19	-202.31	-174.78	-193.3	-755.58	0	21.94	22.09	19.85	0
1738706131.13637	04-Feb-2025 22:55:31	-185.22	-202.28	-174.77	-193.27	-755.54	0	21.94	22.08	19.84	4
1738706146.13721	04-Feb-2025 22:55:46	-185.18	-202.31	-174.75	-193.26	-755.5	0	21.94	22.08	19.84	0
1738706161.13808	04-Feb-2025 22:56:01	-185.18	-202.31	-174.76	-193.31	-755.56	0	21.94	22.08	19.82	2
1738706176.13903	04-Feb-2025 22:56:16	-185.19	-202.31	-174.76	-193.35	-755.61	0	21.94	22.08	19.84	0
1738706191.13944	04-Feb-2025 22:56:31	-185.21	-202.29	-174.75	-193.23	-755.49	0	21.94	22.08	19.79	6
1738706206.14064	04-Feb-2025 22:56:46	-185.22	-202.29	-174.78	-193.25	-755.52	0	21.94	22.08	19.81	0
1738706221.1412	04-Feb-2025 22:57:01	-185.18	-202.3	-174.74	-193.3	-755.52	0	21.94	22.09	19.87	0
1738706236.14173	04-Feb-2025 22:57:16	-185.23	-202.29	-174.77	-193.27	-755.56	0	21.94	22.09	19.82	0
1738706251.14233	04-Feb-2025 22:57:31	-185.21	-202.3	-174.77	-193.28	-755.56	0	21.94	22.08	19.84	0
1738706266.14379	04-Feb-2025 22:57:46	-185.18	-202.31	-174.77	-193.27	-755.52	0	21.94	22.08	19.85	0
1738706281.14479	04-Feb-2025 22:58:01	-185.22	-202.27	-174.77	-193.25	-755.51	0	21.94	22.08	19.85	4
1738706296.14529	04-Feb-2025 22:58:16	-185.24	-202.3	-174.76	-193.27	-755.57	0	21.94	22.08	19.88	4
1738706311.14569	04-Feb-2025 22:58:31	-185.2	-202.3	-174.75	-193.28	-755.53	0	21.94	22.08	19.84	7
1738706326.14624	04-Feb-2025 22:58:46	-185.21	-202.3	-174.74	-193.37	-755.62	0	21.94	22.08	19.8	0
1738706341.14735	04-Feb-2025 22:59:01	-185.19	-202.3	-174.76	-193.27	-755.52	0	21.94	22.08	19.88	0
1738706356.14878	04-Feb-2025 22:59:16	-185.21	-202.29	-174.75	-193.28	-755.54	0	21.94	22.08	19.82	11
1738706371.14912	04-Feb-2025 22:59:31	-185.19	-202.31	-174.74	-193.33	-755.57	0	21.94	22.09	19.84	5
1738706386.15001	04-Feb-2025 22:59:46	-185.2	-202.31	-174.76	-193.26	-755.53	0	21.94	22.08	19.84	0
1738706401.15048	04-Feb-2025 23:00:01	-185.22	-202.3	-174.77	-193.29	-755.58	0	21.94	22.08	19.81	0
1738706416.15124	04-Feb-2025 23:00:16	-185.19	-202.29	-174.76	-193.25	-755.49	0	21.94	22.08	19.82	0
1738706431.15192	04-Feb-2025 23:00:31	-185.19	-202.3	-174.76	-193.25	-755.49	0	21.94	22.08	19.79	3781
1738706446.15277	04-Feb-2025 23:00:46	-185.22	-202.28	-174.78	-193.23	-755.51	0	21.94	22.08	19.82	0
1738706461.1536	04-Feb-2025 23:01:01	-185.18	-202.28	-174.74	-193.24	-755.44	0	21.94	22.08	19.8	2
1738706476.15478	04-Feb-2025 23:01:16	-185.21	-202.28	-174.76	-193.34	-755.6	0	21.94	22.08	19.85	7
1738706491.15525	04-Feb-2025 23:01:31	-185.18	-202.3	-174.76	-193.24	-755.48	0	21.94	22.08	19.82	1
1738706506.15625	04-Feb-2025 23:01:46	-185.18	-202.31	-174.75	-193.26	-755.5	0	21.94	22.08	19.82	2
1738706521.15732	04-Feb-2025 23:02:01	-185.19	-202.31	-174.76	-193.28	-755.54	0	21.94	22.09	19.81	9
1738706536.15795	04-Feb-2025 23:02:16	-185.24	-202.28	-174.76	-193.23	-755.51	0	21.94	22.09	19.8	0
1738706551.15924	04-Feb-2025 23:02:31	-185.19	-202.29	-174.78	-193.29	-755.55	0	21.94	22.08	19.84	0
1738706566.16003	04-Feb-2025 23:02:46	-185.18	-202.3	-174.75	-193.18	-755.42	0	21.94	22.09	19.79	0
1738706581.16022	04-Feb-2025 23:03:01	-185.21	-202.28	-174.77	-193.24	-755.5	0	21.94	22.08	19.76	0
1738706596.16163	04-Feb-2025 23:03:16	-185.21	-202.3	-174.78	-193.24	-755.54	0	21.94	22.08	19.76	9
1738706611.16293	04-Feb-2025 23:03:31	-185.19	-202.28	-174.75	-193.23	-755.45	0	21.94	22.08	19.78	0
1738706626.16368	04-Feb-2025 23:03:46	-185.21	-202.3	-174.74	-193.27	-755.52	0	21.94	22.08	19.78	0
1738706641.16478	04-Feb-2025 23:04:01	-185.18	-202.29	-174.75	-193.22	-755.45	0	21.94	22.08	19.79	8
1738706656.16544	04-Feb-2025 23:04:16	-185.23	-202.32	-174.74	-193.24	-755.52	0	21.94	22.08	19.8	4
1738706671.16568	04-Feb-2025 23:04:31	-185.19	-202.3	-174.75	-193.2	-755.43	0	21.94	22.08	19.78	0
1738706686.16615	04-Feb-2025 23:04:46	-185.21	-202.29	-174.74	-193.26	-755.5	0	21.94	22.08	19.79	0
1738706701.16727	04-Feb-2025 23:05:01	-185.19	-202.28	-174.76	-193.29	-755.52	0	21.94	22.08	19.76	3
1738706716.16787	04-Feb-2025 23:05:16	-185.17	-202.32	-174.73	-193.25	-755.47	0	21.94	22.08	19.79	15
1738706731.16874	04-Feb-2025 23:05:31	-185.2	-202.29	-174.76	-193.32	-755.57	0	21.94	22.08	19.72	0
1738706746.16982	04-Feb-2025 23:05:46	-185.19	-202.31	-174.77	-193.25	-755.51	0	21.94	22.08	19.76	0
1738706761.17057	04-Feb-2025 23:06:01	-185.19	-202.3	-174.71	-193.19	-755.39	0	21.94	22.07	19.73	5
1738706776.17167	04-Feb-2025 23:06:16	-185.2	-202.3	-174.75	-193.23	-755.48	0	21.94	22.08	19.76	4
1738706791.17266	04-Feb-2025 23:06:31	-185.19	-202.3	-174.76	-193.25	-755.49	0	21.94	22.07	19.7	0
1738706806.1735	04-Feb-2025 23:06:46	-185.19	-202.3	-174.75	-193.22	-755.46	0	21.94	22.07	19.78	9
1738706821.17409	04-Feb-2025 23:07:01	-185.21	-202.3	-174.76	-193.14	-755.42	0	21.94	22.08	19.73	7
1738706836.17453	04-Feb-2025 23:07:16	-185.21	-202.3	-174.74	-193.21	-755.46	0	21.94	22.08	19.78	6
1738706851.17556	04-Feb-2025 23:07:31	-185.19	-202.31	-174.76	-193.21	-755.47	0	21.94	22.07	19.76	0
1738706866.17654	04-Feb-2025 23:07:46	-185.21	-202.29	-174.75	-193.2	-755.45	0	21.94	22.07	19.76	0
1738706881.17742	04-Feb-2025 23:08:01	-185.17	-202.29	-174.74	-193.19	-755.38	0	21.94	22.07	19.78	0
1738706896.17817	04-Feb-2025 23:08:16	-185.18	-202.29	-174.76	-193.16	-755.38	0	21.94	22.07	19.76	0
1738706911.17956	04-Feb-2025 23:08:31	-185.21	-202.3	-174.76	-193.13	-755.41	0	21.94	22.07	19.73	0
1738706926.17987	04-Feb-2025 23:08:46	-185.21	-202.29	-174.71	-193.21	-755.43	0	21.94	22.08	19.78	0
1738706941.18012	04-Feb-2025 23:09:01	-185.21	-202.3	-174.72	-193.19	-755.41	0	21.94	22.07	19.79	0
1738706956.18113	04-Feb-2025 23:09:16	-185.2	-202.3	-174.74	-193.19	-755.44	0	21.94	22.07	19.76	3
1738706971.18179	04-Feb-2025 23:09:31	-185.2	-202.29	-174.73	-193.22	-755.44	0	21.94	22.07	19.75	5
1738706986.18252	04-Feb-2025 23:09:46	-185.19	-202.27	-174.74	-193.24	-755.45	0	21.94	22.07	19.75	4
1738707001.1836	04-Feb-2025 23:10:01	-185.23	-202.27	-174.74	-193.21	-755.45	0	21.94	22.07	19.75	0
1738707016.18422	04-Feb-2025 23:10:16	-185.21	-202.32	-174.75	-193.19	-755.46	0	21.94	22.07	19.7	4
1738707031.1848	04-Feb-2025 23:10:31	-185.21	-202.3	-174.74	-193.23	-755.47	0	21.94	22.07	19.67	0
1738707046.18578	04-Feb-2025 23:10:46	-185.21	-202.29	-174.75	-193.21	-755.46	0	21.94	22.07	19.73	4
1738707061.18605	04-Feb-2025 23:11:01	-185.19	-202.29	-174.76	-193.25	-755.49	0	21.94	22.07	19.75	0
1738707076.18744	04-Feb-2025 23:11:16	-185.19	-202.29	-174.73	-193.21	-755.43	0	21.94	22.07	19.75	3
1738707091.18815	04-Feb-2025 23:11:31	-185.19	-202.28	-174.72	-193.29	-755.49	0	21.94	22.06	19.75	5
1738707106.18904	04-Feb-2025 23:11:46	-185.16	-202.3	-174.73	-193.18	-755.37	0	21.94	22.07	19.75	7
1738707121.1897	04-Feb-2025 23:12:01	-185.2	-202.3	-174.73	-193.16	-755.39	0	21.94	22.06	19.72	11
1738707136.1904	04-Feb-2025 23:12:16	-185.21	-202.28	-174.73	-193.2	-755.43	0	21.94	22.07	19.7	0
1738707151.19083	04-Feb-2025 23:12:31	-185.21	-202.29	-174.73	-193.27	-755.5	0	21.94	22.07	19.75	5
1738707166.19101	04-Feb-2025 23:12:46	-185.17	-202.3	-174.73	-193.22	-755.42	0	21.94	22.07	19.75	2
1738707181.19232	04-Feb-2025 23:13:01	-185.21	-202.29	-174.71	-193.23	-755.44	0	21.94	22.07	19.72	1
1738707196.19352	04-Feb-2025 23:13:16	-185.22	-202.27	-174.72	-193.19	-755.4	0	21.94	22.07	19.72	0
1738707211.19398	04-Feb-2025 23:13:31	-185.22	-202.3	-174.74	-193.22	-755.48	0	21.94	22.07	19.72	6
1738707226.19497	04-Feb-2025 23:13:46	-185.2	-202.31	-174.72	-193.2	-755.43	0	21.94	22.08	19.73	0
1738707241.19592	04-Feb-2025 23:14:01	-185.21	-202.29	-174.72	-193.2	-755.42	0	21.94	22.08	19.75	1
1738707256.19684	04-Feb-2025 23:14:16	-185.19	-202.3	-174.71	-193.15	-755.36	0	21.94	22.07	19.7	2
1738707271.19768	04-Feb-2025 23:14:31	-185.19	-202.29	-174.73	-193.22	-755.43	0	21.94	22.07	19.7	15
1738707286.19801	04-Feb-2025 23:14:46	-185.19	-202.31	-174.72	-193.24	-755.47	0	21.94	22.07	19.66	0
1738707301.199	04-Feb-2025 23:15:01	-185.18	-202.28	-174.69	-193.18	-755.34	0	21.94	22.07	19.73	0
1738707316.19997	04-Feb-2025 23:15:16	-185.19	-202.3	-174.74	-193.19	-755.42	0	21.94	22.07	19.73	8
1738707331.20143	04-Feb-2025 23:15:31	-185.21	-202.27	-174.72	-193.23	-755.43	0	21.94	22.07	19.72	4
1738707346.2021	04-Feb-2025 23:15:46	-185.19	-202.29	-174.74	-193.17	-755.39	0	21.94	22.07	19.72	0
1738707361.20258	04-Feb-2025 23:16:01	-185.2	-202.29	-174.74	-193.19	-755.42	0	21.94	22.07	19.73	2
1738707376.20339	04-Feb-2025 23:16:16	-185.19	-202.29	-174.74	-193.26	-755.48	0	21.94	22.07	19.73	0
1738707391.20374	04-Feb-2025 23:16:31	-185.18	-202.3	-174.73	-193.18	-755.38	0	21.94	22.07	19.69	0
1738707406.20487	04-Feb-2025 23:16:46	-185.18	-202.28	-174.73	-193.21	-755.39	0	21.94	22.07	19.75	0
1738707421.20533	04-Feb-2025 23:17:01	-185.23	-202.29	-174.71	-193.16	-755.4	0	21.94	22.07	19.72	0
1738707436.20624	04-Feb-2025 23:17:16	-185.21	-202.29	-174.73	-193.22	-755.45	0	21.94	22.07	19.72	0
1738707451.20658	04-Feb-2025 23:17:31	-185.2	-202.3	-174.72	-193.24	-755.45	0	21.94	22.07	19.72	6
1738707466.20737	04-Feb-2025 23:17:46	-185.18	-202.28	-174.71	-193.26	-755.44	0	21.94	22.06	19.75	0
1738707481.20833	04-Feb-2025 23:18:01	-185.19	-202.29	-174.71	-193.22	-755.41	0	21.94	22.07	19.72	7
1738707496.20954	04-Feb-2025 23:18:16	-185.2	-202.31	-174.71	-193.23	-755.45	0	21.9049997248735	22.07	19.7	0
1738707511.21051	04-Feb-2025 23:18:31	-185.2	-202.3	-174.74	-193.19	-755.44	0	21.87	22.06	19.7	0
1738707526.21186	04-Feb-2025 23:18:46	-185.22	-202.3	-174.71	-193.21	-755.44	0	21.9050010717543	22.06	19.72	6
1738707541.21229	04-Feb-2025 23:19:01	-185.18	-202.31	-174.71	-193.18	-755.38	0	21.94	22.06	19.75	0
1738707556.21389	04-Feb-2025 23:19:16	-185.2	-202.3	-174.72	-193.16	-755.38	0	21.94	22.06	19.73	0
1738707571.21442	04-Feb-2025 23:19:31	-185.2	-202.29	-174.73	-193.16	-755.39	0	21.94	22.06	19.72	0
1738707586.21556	04-Feb-2025 23:19:46	-185.18	-202.28	-174.74	-193.21	-755.41	0	21.94	22.06	19.69	0
1738707601.21691	04-Feb-2025 23:20:01	-185.21	-202.3	-174.72	-193.16	-755.39	0	21.94	22.06	19.72	9
1738707616.2176	04-Feb-2025 23:20:16	-185.17	-202.31	-174.71	-193.18	-755.38	0	21.94	22.06	19.67	0
1738707631.21792	04-Feb-2025 23:20:31	-185.19	-202.28	-174.72	-193.18	-755.37	0	21.94	22.06	19.69	0
1738707646.21895	04-Feb-2025 23:20:46	-185.2	-202.29	-174.71	-193.22	-755.42	0	21.94	22.06	19.69	0
1738707661.22031	04-Feb-2025 23:21:01	-185.19	-202.3	-174.73	-193.16	-755.38	0	21.94	22.06	19.7	9
1738707676.22088	04-Feb-2025 23:21:16	-185.21	-202.3	-174.73	-193.13	-755.37	0	21.94	22.06	19.76	9
1738707691.22213	04-Feb-2025 23:21:31	-185.19	-202.32	-174.75	-193.18	-755.44	0	21.94	22.06	19.7	1
1738707706.22277	04-Feb-2025 23:21:46	-185.18	-202.3	-174.73	-193.19	-755.4	0	21.94	22.06	19.7	0
1738707721.22375	04-Feb-2025 23:22:01	-185.17	-202.29	-174.71	-193.13	-755.29	0	21.94	22.06	19.72	5
1738707736.22389	04-Feb-2025 23:22:16	-185.19	-202.31	-174.73	-193.22	-755.45	0	21.94	22.05	19.75	0
1738707751.2254	04-Feb-2025 23:22:31	-185.22	-202.3	-174.72	-193.19	-755.43	0	21.94	22.06	19.7	0
1738707766.22665	04-Feb-2025 23:22:46	-185.24	-202.29	-174.71	-193.27	-755.52	0	21.94	22.05	19.73	2
1738707781.22801	04-Feb-2025 23:23:01	-185.19	-202.28	-174.7	-193.19	-755.36	0	21.94	22.05	19.69	1
1738707796.22914	04-Feb-2025 23:23:16	-185.17	-202.32	-174.71	-193.16	-755.35	0	21.94	22.05	19.72	3
1738707811.23031	04-Feb-2025 23:23:31	-185.19	-202.29	-174.7	-193.24	-755.42	0	21.94	22.05	19.7	0
1738707826.23117	04-Feb-2025 23:23:46	-185.17	-202.3	-174.71	-193.15	-755.33	0	21.9050002791159	22.05	19.73	2
1738707841.23226	04-Feb-2025 23:24:01	-185.18	-202.31	-174.72	-193.12	-755.33	0	21.87	22.05	19.69	6
1738707856.23326	04-Feb-2025 23:24:16	-185.19	-202.31	-174.72	-193.21	-755.43	0	21.9050003651325	22.05	19.67	3
1738707871.23395	04-Feb-2025 23:24:31	-185.17	-202.31	-174.71	-193.21	-755.4	0	21.94	22.05	19.69	0
1738707886.23469	04-Feb-2025 23:24:46	-185.18	-202.28	-174.72	-193.22	-755.4	0	21.94	22.05	19.73	0
1738707901.23495	04-Feb-2025 23:25:01	-185.18	-202.28	-174.71	-193.19	-755.37	0	21.94	22.05	19.7	3
1738707916.23615	04-Feb-2025 23:25:16	-185.16	-202.3	-174.7	-193.12	-755.28	0	21.9049992503696	22.05	19.75	0
1738707931.23672	04-Feb-2025 23:25:31	-185.21	-202.3	-174.73	-193.19	-755.43	0	21.87	22.05	19.73	0
1738707946.23822	04-Feb-2025 23:25:46	-185.2	-202.29	-174.72	-193.12	-755.33	0	21.87	22.06	19.7	0
1738707961.23899	04-Feb-2025 23:26:01	-185.21	-202.29	-174.72	-193.18	-755.4	0	21.87	22.05	19.72	0
1738707976.23959	04-Feb-2025 23:26:16	-185.19	-202.3	-174.72	-193.2	-755.4	0	21.9049995160985	22.05	19.69	3
1738707991.2406	04-Feb-2025 23:26:31	-185.22	-202.29	-174.7	-193.24	-755.45	0	21.94	22.04	19.66	0
1738708006.24094	04-Feb-2025 23:26:46	-185.2	-202.29	-174.72	-193.21	-755.41	0	21.905000340077	22.05	19.67	1
1738708021.24156	04-Feb-2025 23:27:01	-185.2	-202.29	-174.7	-193.16	-755.35	0	21.87	22.05	19.73	3
1738708036.2424	04-Feb-2025 23:27:16	-185.22	-202.29	-174.7	-193.17	-755.38	0	21.9049994001905	22.05	19.7	0
1738708051.24376	04-Feb-2025 23:27:31	-185.17	-202.29	-174.72	-193.15	-755.34	0	21.94	22.04	19.66	0
1738708066.24497	04-Feb-2025 23:27:46	-185.22	-202.29	-174.72	-193.15	-755.39	0	21.94	22.04	19.72	11
1738708081.24573	04-Feb-2025 23:28:01	-185.17	-202.28	-174.71	-193.16	-755.32	0	21.94	22.04	19.73	0
1738708096.24652	04-Feb-2025 23:28:16	-185.19	-202.29	-174.71	-193.17	-755.36	0	21.94	22.04	19.7	0
1738708111.24756	04-Feb-2025 23:28:31	-185.19	-202.28	-174.71	-193.2	-755.39	0	21.94	22.05	19.7	0
1738708126.24892	04-Feb-2025 23:28:46	-185.18	-202.29	-174.71	-193.17	-755.35	0	21.94	22.04	19.7	0
1738708141.25001	04-Feb-2025 23:29:01	-185.19	-202.29	-174.71	-193.18	-755.36	0	21.94	22.04	19.7	0
1738708156.25065	04-Feb-2025 23:29:16	-185.19	-202.3	-174.71	-193.2	-755.4	0	21.90500047678	22.05	19.72	0
1738708171.25169	04-Feb-2025 23:29:31	-185.18	-202.28	-174.69	-193.14	-755.29	0	21.87	22.04	19.72	0
1738708186.25199	04-Feb-2025 23:29:46	-185.19	-202.28	-174.68	-193.17	-755.33	0	21.87	22.05	19.66	2
1738708201.25288	04-Feb-2025 23:30:01	-185.22	-202.31	-174.72	-193.06	-755.32	0	21.87	22.05	19.63	2
1738708216.25354	04-Feb-2025 23:30:16	-185.18	-202.29	-174.7	-193.14	-755.31	0	21.87	22.05	19.69	0
1738708231.25467	04-Feb-2025 23:30:31	-185.18	-202.29	-174.73	-193.18	-755.38	0	21.87	22.05	19.67	1
1738708246.25508	04-Feb-2025 23:30:46	-185.21	-202.31	-174.71	-193.17	-755.4	0	21.9049990877363	22.05	19.67	0
1738708261.25628	04-Feb-2025 23:31:01	-185.17	-202.3	-174.7	-193.18	-755.34	0	21.94	22.05	19.67	0
1738708276.25649	04-Feb-2025 23:31:16	-185.18	-202.3	-174.71	-193.13	-755.31	0	21.9050006083794	22.05	19.67	8
1738708291.25722	04-Feb-2025 23:31:31	-185.19	-202.27	-174.72	-193.16	-755.34	0	21.87	22.05	19.64	0
1738708306.25812	04-Feb-2025 23:31:46	-185.16	-202.28	-174.73	-193.13	-755.3	0	21.9049994369324	22.05	19.66	4
1738708321.2595	04-Feb-2025 23:32:01	-185.17	-202.29	-174.68	-193.2	-755.34	0	21.94	22.05	19.63	0
1738708336.26037	04-Feb-2025 23:32:16	-185.19	-202.29	-174.69	-193.2	-755.36	0	21.9049994386224	22.05	19.64	0
1738708351.26077	04-Feb-2025 23:32:31	-185.19	-202.29	-174.7	-193.2	-755.38	0	21.87	22.05	19.69	9
1738708366.26178	04-Feb-2025 23:32:46	-185.21	-202.29	-174.7	-193.17	-755.36	0	21.9050002124706	22.05	19.7	0
1738708381.26262	04-Feb-2025 23:33:01	-185.19	-202.3	-174.68	-193.17	-755.34	0	21.94	22.05	19.66	0
1738708396.26339	04-Feb-2025 23:33:16	-185.19	-202.28	-174.69	-193.22	-755.38	0	21.94	22.05	19.64	5
1738708411.26418	04-Feb-2025 23:33:31	-185.19	-202.3	-174.69	-193.16	-755.34	0	21.94	22.05	19.64	0
1738708426.26524	04-Feb-2025 23:33:46	-185.18	-202.27	-174.66	-193.21	-755.32	0	21.9049999843354	22.05	19.67	0
1738708441.2663	04-Feb-2025 23:34:01	-185.2	-202.27	-174.68	-193.12	-755.28	0	21.87	22.04	19.63	0
1738708456.26714	04-Feb-2025 23:34:16	-185.2	-202.3	-174.69	-193.2	-755.4	0	21.9050007186023	22.05	19.64	0
1738708471.26737	04-Feb-2025 23:34:31	-185.19	-202.3	-174.67	-193.21	-755.37	0	21.94	22.04	19.63	2
1738708486.26785	04-Feb-2025 23:34:46	-185.18	-202.29	-174.72	-193.19	-755.38	0	21.94	22.05	19.64	6
1738708501.2685	04-Feb-2025 23:35:01	-185.16	-202.29	-174.71	-193.18	-755.33	0	21.94	22.04	19.67	0
1738708516.26979	04-Feb-2025 23:35:16	-185.18	-202.3	-174.72	-193.12	-755.31	0	21.9049996579442	22.04	19.65	3
1738708531.27077	04-Feb-2025 23:35:31	-185.21	-202.3	-174.67	-193.1	-755.29	0	21.87	22.04	19.63	0
1738708546.27152	04-Feb-2025 23:35:46	-185.19	-202.28	-174.66	-193.1	-755.22	0	21.9049997140465	22.04	19.67	0
1738708561.27252	04-Feb-2025 23:36:01	-185.19	-202.3	-174.69	-193.18	-755.37	0	21.94	22.05	19.66	0
1738708576.27391	04-Feb-2025 23:36:16	-185.18	-202.29	-174.7	-193.21	-755.37	0	21.94	22.04	19.6	0
1738708591.27481	04-Feb-2025 23:36:31	-185.18	-202.29	-174.69	-193.15	-755.31	0	21.94	22.04	19.66	0
1738708606.27618	04-Feb-2025 23:36:46	-185.17	-202.29	-174.66	-193.22	-755.34	0	21.94	22.03	19.61	0
1738708621.27763	04-Feb-2025 23:37:01	-185.19	-202.29	-174.67	-193.16	-755.32	0	21.94	22.03	19.58	0
1738708636.27802	04-Feb-2025 23:37:16	-185.19	-202.29	-174.69	-193.18	-755.35	0	21.9050001988055	22.03	19.61	7
1738708651.27859	04-Feb-2025 23:37:31	-185.16	-202.28	-174.7	-193.11	-755.25	0	21.87	22.04	19.63	0
1738708666.27977	04-Feb-2025 23:37:46	-185.16	-202.29	-174.68	-193.15	-755.29	0	21.87	22.04	19.6	3
1738708681.28082	04-Feb-2025 23:38:01	-185.16	-202.29	-174.71	-193.15	-755.31	0	21.87	22.04	19.63	0
1738708696.28138	04-Feb-2025 23:38:16	-185.2	-202.28	-174.7	-193.14	-755.33	0	21.87	22.04	19.57	14
1738708711.28207	04-Feb-2025 23:38:31	-185.16	-202.3	-174.67	-193.08	-755.21	0	21.87	22.04	19.58	1
1738708726.28308	04-Feb-2025 23:38:46	-185.17	-202.31	-174.7	-193.09	-755.27	0	21.9050002774087	22.05	19.66	2
1738708741.28384	04-Feb-2025 23:39:01	-185.18	-202.31	-174.67	-193.11	-755.28	0	21.94	22.04	19.64	10
1738708756.28456	04-Feb-2025 23:39:16	-185.19	-202.3	-174.69	-193.13	-755.32	0	21.9049999213903	22.04	19.6	1
1738708771.28521	04-Feb-2025 23:39:31	-185.17	-202.29	-174.69	-193.06	-755.21	0	21.87	22.05	19.6	4
1738708786.28638	04-Feb-2025 23:39:46	-185.18	-202.28	-174.7	-193.11	-755.27	0	21.87	22.05	19.61	0
1738708801.28692	04-Feb-2025 23:40:01	-185.18	-202.28	-174.67	-193.14	-755.28	0	21.87	22.05	19.64	6
1738708816.28804	04-Feb-2025 23:40:16	-185.17	-202.27	-174.69	-193.13	-755.27	0	21.87	22.05	19.59	0
1738708831.28857	04-Feb-2025 23:40:31	-185.19	-202.3	-174.68	-193.13	-755.29	0	21.87	22.05	19.57	0
1738708846.28929	04-Feb-2025 23:40:46	-185.18	-202.29	-174.69	-193.16	-755.32	0	21.87	22.05	19.57	3
1738708861.28958	04-Feb-2025 23:41:01	-185.16	-202.29	-174.69	-193.13	-755.27	0	21.87	22.05	19.64	0
1738708876.29045	04-Feb-2025 23:41:16	-185.2	-202.29	-174.69	-193.22	-755.4	0	21.87	22.05	19.61	3
1738708891.2911	04-Feb-2025 23:41:31	-185.2	-202.26	-174.69	-193.18	-755.33	0	21.87	22.05	19.63	0
1738708906.29236	04-Feb-2025 23:41:46	-185.19	NaN	-174.7	-193.17	-553.06	0	21.87	22.06	19.61	2
1738708921.29349	04-Feb-2025 23:42:01	-185.17	-202.28	-174.69	-193.14	-755.28	0	21.87	22.06	19.61	0
1738708936.29449	04-Feb-2025 23:42:16	-185.19	-202.29	-174.7	-193.02	-755.19	0	21.9050001076591	22.05	19.63	7
1738708951.29541	04-Feb-2025 23:42:31	-185.19	-202.29	-174.71	-193.07	-755.26	0	21.94	22.05	19.6	6
1738708966.29668	04-Feb-2025 23:42:46	-185.19	-202.28	-174.67	-193.12	-755.26	0	21.9049998792416	22.05	19.64	2
1738708981.29786	04-Feb-2025 23:43:01	-185.19	-202.28	-174.69	-193.13	-755.3	0	21.87	22.06	19.58	0
1738708996.29877	04-Feb-2025 23:43:16	-185.2	-202.29	-174.68	-193.11	-755.27	0	21.87	22.05	19.6	0
1738709011.30001	04-Feb-2025 23:43:31	-185.16	-202.29	-174.67	-193.19	-755.31	0	21.87	22.05	19.6	0
1738709026.3008	04-Feb-2025 23:43:46	-185.17	-202.29	-174.68	-193.11	-755.24	0	21.87	22.05	19.58	0
1738709041.30202	04-Feb-2025 23:44:01	-185.19	-202.28	-174.67	-193.12	-755.27	0	21.87	22.05	19.57	5
1738709056.30296	04-Feb-2025 23:44:16	-185.17	-202.29	-174.68	-193.12	-755.26	0	21.87	22.05	19.6	0
1738709071.30322	04-Feb-2025 23:44:31	-185.16	-202.28	-174.68	-193.1	-755.22	0	21.87	22.05	19.58	0
1738709086.30366	04-Feb-2025 23:44:46	-185.17	-202.3	-174.69	-193.2	-755.37	0	21.9049993779589	22.05	19.55	0
1738709101.30463	04-Feb-2025 23:45:01	-185.18	-202.3	-174.67	-193.17	-755.33	0	21.94	22.05	19.6	0
1738709116.30594	04-Feb-2025 23:45:16	-185.18	-202.29	-174.67	-193.12	-755.26	0	21.9049999117099	22.05	19.57	1
1738709131.30717	04-Feb-2025 23:45:31	-185.19	-202.3	-174.71	-193.22	-755.42	0	21.87	22.04	19.61	2
1738709146.30777	04-Feb-2025 23:45:46	-185.18	-202.29	-174.71	-193.12	-755.31	0	21.87	22.05	19.58	9
1738709161.30858	04-Feb-2025 23:46:01	-185.18	-202.28	-174.67	-193.12	-755.24	0	21.87	22.05	19.57	6
1738709176.30926	04-Feb-2025 23:46:16	-185.21	-202.3	-174.66	-193.19	-755.36	0	21.87	22.05	19.61	5
1738709191.30972	04-Feb-2025 23:46:31	-185.19	-202.28	-174.66	-193.12	-755.25	0	21.87	22.05	19.58	0
1738709206.31085	04-Feb-2025 23:46:46	-185.17	-202.28	-174.68	-193.17	-755.31	0	21.87	22.05	19.53	0
1738709221.3116	04-Feb-2025 23:47:01	-185.16	-202.28	-174.67	-193.11	-755.22	0	21.87	22.05	19.55	0
1738709236.31294	04-Feb-2025 23:47:16	-185.17	-202.29	-174.72	-193.13	-755.31	0	21.87	22.05	19.57	0
1738709251.31347	04-Feb-2025 23:47:31	-185.17	-202.31	-174.66	-193.22	-755.36	0	21.87	22.04	19.57	0
1738709266.31487	04-Feb-2025 23:47:46	-185.18	-202.29	-174.7	-193.1	-755.28	0	21.87	22.04	19.58	0
1738709281.31528	04-Feb-2025 23:48:01	-185.17	-202.28	-174.67	-193.11	-755.23	0	21.87	22.04	19.6	3
1738709296.31608	04-Feb-2025 23:48:16	-185.17	-202.3	-174.67	-193.14	-755.29	0	21.9050002591842	22.04	19.53	0
1738709311.31665	04-Feb-2025 23:48:31	-185.18	-202.29	-174.69	-193.13	-755.29	0	21.94	22.04	19.57	2
1738709326.31786	04-Feb-2025 23:48:46	-185.21	-202.28	-174.67	-193.09	-755.25	0	21.9049990558374	22.04	19.52	0
1738709341.31827	04-Feb-2025 23:49:01	-185.17	-202.31	-174.67	-193.11	-755.27	0	21.87	22.04	19.55	3
1738709356.31921	04-Feb-2025 23:49:16	-185.22	-202.28	-174.68	-193.13	-755.32	0	21.87	22.04	19.57	0
1738709371.31955	04-Feb-2025 23:49:31	-185.19	-202.31	-174.67	-193.09	-755.26	0	21.87	22.04	19.6	0
1738709386.32029	04-Feb-2025 23:49:46	-185.19	-202.29	-174.68	-193.11	-755.27	0	21.87	22.04	19.52	3
1738709401.32078	04-Feb-2025 23:50:01	-185.17	-202.29	-174.69	-193.19	-755.33	0	21.87	22.04	19.53	0
1738709416.32141	04-Feb-2025 23:50:16	-185.17	-202.26	-174.69	-193.17	-755.29	0	21.87	22.04	19.55	0
1738709431.32184	04-Feb-2025 23:50:31	-185.17	-202.29	-174.68	-193.14	-755.28	0	21.87	22.04	19.53	0
1738709446.32274	04-Feb-2025 23:50:46	-185.19	-202.28	-174.67	-193.2	-755.34	0	21.87	22.04	19.48	0
1738709461.32298	04-Feb-2025 23:51:01	-185.2	-202.28	-174.65	-193.17	-755.3	0	21.87	22.04	19.55	0
1738709476.32405	04-Feb-2025 23:51:16	-185.17	-202.29	-174.67	-193.04	-755.17	0	21.87	22.05	19.55	0
1738709491.32456	04-Feb-2025 23:51:31	-185.16	-202.28	-174.65	-193.23	-755.31	0	21.87	22.05	19.52	0
1738709506.32596	04-Feb-2025 23:51:46	-185.18	-202.29	-174.67	-193.17	-755.32	0	21.87	22.05	19.53	3
1738709521.32645	04-Feb-2025 23:52:01	-185.18	NaN	-174.68	-193.14	-552.99	0	21.87	22.05	19.53	1
1738709536.32741	04-Feb-2025 23:52:16	-185.18	-202.29	-174.65	-193.09	-755.22	0	21.87	22.05	19.52	0
1738709551.3276	04-Feb-2025 23:52:31	-185.17	-202.29	-174.66	-193.16	-755.28	0	21.87	22.05	19.53	3
1738709566.32842	04-Feb-2025 23:52:46	-185.17	-202.27	-174.65	-193.14	-755.23	0	21.87	22.05	19.53	0
1738709581.32946	04-Feb-2025 23:53:01	-185.16	-202.28	-174.68	-193.11	-755.22	0	21.87	22.05	19.53	2
1738709596.32973	04-Feb-2025 23:53:16	-185.18	-202.3	-174.69	-193.15	-755.33	0	21.87	22.04	19.51	0
1738709611.33006	04-Feb-2025 23:53:31	-185.2	-202.29	-174.67	-193.11	-755.27	0	21.87	22.04	19.53	12
1738709626.33077	04-Feb-2025 23:53:46	-185.17	-202.3	-174.67	-193.09	-755.23	0	21.87	22.04	19.46	4
1738709641.33144	04-Feb-2025 23:54:01	-185.16	-202.28	-174.66	-193.12	-755.22	0	21.87	22.05	19.51	0
1738709656.3318	04-Feb-2025 23:54:16	-185.18	-202.28	-174.71	-193.09	-755.26	0	21.87	22.05	19.48	4
1738709671.33267	04-Feb-2025 23:54:31	-185.16	-202.29	-174.66	-193.08	-755.19	0	21.87	22.05	19.53	9
1738709686.33311	04-Feb-2025 23:54:46	-185.19	-202.29	-174.68	-193.1	-755.26	0	21.87	22.05	19.51	0
1738709701.33387	04-Feb-2025 23:55:01	-185.19	-202.28	-174.69	-193.12	-755.28	0	21.87	22.05	19.53	0
1738709716.33468	04-Feb-2025 23:55:16	-185.2	-202.28	-174.65	-193.15	-755.27	0	21.87	22.05	19.49	0
1738709731.33563	04-Feb-2025 23:55:31	-185.2	-202.28	-174.69	-193.15	-755.31	0	21.87	22.05	19.46	0
1738709746.33692	04-Feb-2025 23:55:46	-185.19	-202.28	-174.66	-193.1	-755.22	0	21.87	22.04	19.48	0
1738709761.33752	04-Feb-2025 23:56:01	-185.19	-202.28	-174.66	-193.12	-755.25	0	21.87	22.05	19.49	0
1738709776.33838	04-Feb-2025 23:56:16	-185.19	-202.29	-174.67	-193.19	-755.33	0	21.87	22.05	19.52	0
1738709791.33921	04-Feb-2025 23:56:31	-185.18	-202.28	-174.67	-193.16	-755.29	0	21.87	22.05	19.53	2
1738709806.34039	04-Feb-2025 23:56:46	-185.19	-202.28	-174.67	-193.17	-755.31	0	21.87	22.05	19.51	3
1738709821.34145	04-Feb-2025 23:57:01	-185.18	-202.28	-174.67	-193.07	-755.2	0	21.87	22.05	19.48	0
1738709836.34231	04-Feb-2025 23:57:16	-185.17	-202.3	-174.65	-193.06	-755.19	0	21.87	22.05	19.46	0
1738709851.34373	04-Feb-2025 23:57:31	-185.15	-202.29	-174.68	-193.12	-755.24	0	21.87	22.05	19.48	3
1738709866.3443	04-Feb-2025 23:57:46	-185.18	-202.29	-174.66	-193.16	-755.29	0	21.87	22.05	19.48	4
1738709881.34558	04-Feb-2025 23:58:01	-185.17	-202.29	-174.66	-193.18	-755.31	0	21.87	22.05	19.46	0
1738709896.346	04-Feb-2025 23:58:16	-185.16	-202.29	-174.66	-193.16	-755.26	0	21.87	22.05	19.46	0
1738709911.34675	04-Feb-2025 23:58:31	-185.18	-202.31	-174.68	-193.13	-755.3	0	21.87	22.06	19.51	0
1738709926.34755	04-Feb-2025 23:58:46	-185.18	-202.28	-174.68	-193.09	-755.22	0	21.87	22.06	19.45	0
1738709941.34834	04-Feb-2025 23:59:01	-185.18	-202.29	-174.67	-193.05	-755.2	0	21.87	22.06	19.52	0
1738709956.34925	04-Feb-2025 23:59:16	-185.16	-202.28	-174.68	-193.11	-755.24	0	21.87	22.06	19.46	0
1738709971.34983	04-Feb-2025 23:59:31	-185.21	-202.3	-174.68	-193.1	-755.3	0	21.87	22.05	19.46	0
1738709986.35049	04-Feb-2025 23:59:46	-185.15	-202.29	-174.65	-193.15	-755.24	0	21.87	22.05	19.49	4
1738710001.35169	05-Feb-2025 00:00:01	-185.19	-202.27	-174.66	-193.1	-755.22	0	21.87	22.04	19.45	0
1738710016.35286	05-Feb-2025 00:00:16	-185.18	-202.27	-174.68	-193.1	-755.23	0	21.87	22.05	19.46	4
1738710031.35397	05-Feb-2025 00:00:31	-185.21	-202.27	-174.65	-193.09	-755.22	0	21.87	22.05	19.43	0
1738710046.35501	05-Feb-2025 00:00:46	-185.16	-202.28	-174.66	-193.07	-755.17	0	21.87	22.05	19.45	0
1738710061.35605	05-Feb-2025 00:01:01	-185.18	-202.29	-174.64	-193.11	-755.22	0	21.87	22.05	19.45	0
1738710076.35725	05-Feb-2025 00:01:16	-185.16	-202.27	-174.65	-193.09	-755.18	0	21.87	22.05	19.48	0
1738710091.35751	05-Feb-2025 00:01:31	-185.15	-202.28	-174.69	-193.13	-755.25	0	21.87	22.05	19.55	0
1738710106.35867	05-Feb-2025 00:01:46	-185.15	-202.29	-174.69	-193.08	-755.2	0	21.87	22.05	19.51	0
1738710121.35924	05-Feb-2025 00:02:01	-185.16	-202.28	-174.65	-193.06	-755.15	0	21.87	22.05	19.48	0
1738710136.35978	05-Feb-2025 00:02:16	-185.17	-202.3	-174.66	-193.17	-755.3	0	21.87	22.05	19.49	3
1738710151.36022	05-Feb-2025 00:02:31	-185.17	-202.27	-174.66	-193.15	-755.25	0	21.87	22.05	19.42	0
1738710166.36149	05-Feb-2025 00:02:46	-185.21	-202.29	-174.69	-193.12	-755.3	0	21.87	22.05	19.43	3
1738710181.36216	05-Feb-2025 00:03:01	-185.17	-202.28	-174.66	-193.11	-755.22	0	21.87	22.05	19.43	6
1738710196.36254	05-Feb-2025 00:03:16	-185.17	-202.27	-174.66	-193.2	-755.3	0	21.87	22.05	19.48	0
1738710211.36319	05-Feb-2025 00:03:31	-185.15	-202.27	-174.65	-193.11	-755.19	0	21.87	22.05	19.49	1
1738710226.364	05-Feb-2025 00:03:46	-185.17	-202.26	-174.65	-193.14	-755.22	0	21.87	22.05	19.45	0
1738710241.3651	05-Feb-2025 00:04:01	-185.19	-202.31	-174.67	-193.12	-755.28	0	21.87	22.05	19.4	0
1738710256.36626	05-Feb-2025 00:04:16	-185.14	-202.27	-174.66	-193.15	-755.22	0	21.87	22.04	19.48	0
1738710271.36716	05-Feb-2025 00:04:31	-185.19	-202.3	-174.65	-193.13	-755.27	0	21.87	22.04	19.4	2
1738710286.36817	05-Feb-2025 00:04:46	-185.18	-202.28	-174.68	-193.12	-755.26	0	21.87	22.04	19.39	0
1738710301.36854	05-Feb-2025 00:05:01	-185.16	-202.27	-174.66	-193.12	-755.22	0	21.87	22.04	19.46	2
1738710316.36968	05-Feb-2025 00:05:16	-185.19	-202.3	-174.65	-193.09	-755.23	0	21.87	22.04	19.4	0
1738710331.37087	05-Feb-2025 00:05:31	-185.21	-202.31	-174.66	-193.07	-755.24	0	21.87	22.04	19.4	7
1738710346.37204	05-Feb-2025 00:05:46	-185.18	-202.27	-174.65	-193.06	-755.17	0	21.87	22.03	19.46	2
1738710361.3732	05-Feb-2025 00:06:01	-185.16	-202.27	-174.68	-193.17	-755.28	0	21.87	22.04	19.43	5
1738710376.37458	05-Feb-2025 00:06:16	-185.2	-202.28	-174.67	-193.15	-755.29	0	21.87	22.04	19.39	0
1738710391.37583	05-Feb-2025 00:06:31	-185.19	-202.27	-174.65	-193.1	-755.21	0	21.87	22.04	19.48	0
1738710406.37698	05-Feb-2025 00:06:46	-185.19	-202.29	-174.65	-193.09	-755.22	0	21.87	22.04	19.41	8
1738710421.37793	05-Feb-2025 00:07:01	-185.17	-202.32	-174.68	-193.1	-755.27	0	21.87	22.04	19.42	2
1738710436.37912	05-Feb-2025 00:07:16	-185.19	-202.29	-174.64	-193.05	-755.17	0	21.87	22.03	19.45	0
1738710451.38045	05-Feb-2025 00:07:31	-185.16	-202.28	-174.65	-193.11	-755.2	0	21.87	22.03	19.43	0
1738710466.38135	05-Feb-2025 00:07:46	-185.17	-202.3	-174.63	-193.07	-755.17	0	21.87	22.03	19.45	0
1738710481.382	05-Feb-2025 00:08:01	-185.18	-202.27	-174.66	-193.11	-755.22	0	21.87	22.04	19.4	0
1738710496.38277	05-Feb-2025 00:08:16	-185.16	-202.27	-174.66	-193.13	-755.22	0	21.87	22.04	19.4	0
1738710511.3841	05-Feb-2025 00:08:31	-185.18	-202.29	-174.66	-193.04	-755.17	0	21.87	22.04	19.4	0
1738710526.3849	05-Feb-2025 00:08:46	-185.16	-202.25	-174.65	-193.05	-755.11	0	21.87	22.03	19.43	6
1738710541.38542	05-Feb-2025 00:09:01	-185.2	-202.28	-174.64	-193.14	-755.25	0	21.87	22.04	19.4	0
1738710556.38637	05-Feb-2025 00:09:16	-185.18	-202.29	-174.64	-193.11	-755.22	0	21.87	22.04	19.43	0
1738710571.38735	05-Feb-2025 00:09:31	-185.16	-202.29	-174.64	-193.11	-755.21	0	21.87	22.03	19.38	5
1738710586.38824	05-Feb-2025 00:09:46	-185.17	-202.28	-174.66	-193.15	-755.27	0	21.87	22.05	19.43	8
1738710601.38854	05-Feb-2025 00:10:01	-185.16	-202.29	-174.64	-193.15	-755.24	0	21.87	22.04	19.39	3
1738710616.38914	05-Feb-2025 00:10:16	-185.16	-202.28	-174.68	-193.15	-755.27	0	21.87	22.04	19.45	0
1738710631.3899	05-Feb-2025 00:10:31	-185.17	-202.29	-174.67	-193.08	-755.21	0	21.87	22.04	19.39	0
1738710646.39113	05-Feb-2025 00:10:46	-185.16	-202.27	-174.66	-193.08	-755.17	0	21.87	22.04	19.4	2
1738710661.39248	05-Feb-2025 00:11:01	-185.15	-202.28	-174.66	-193.09	-755.2	0	21.87	22.03	19.46	0
1738710676.39369	05-Feb-2025 00:11:16	-185.18	-202.27	-174.66	-193.09	-755.21	0	21.87	22.04	19.37	0
1738710691.39456	05-Feb-2025 00:11:31	-185.16	-202.27	-174.68	-193.16	-755.27	0	21.87	22.04	19.42	0
1738710706.39509	05-Feb-2025 00:11:46	-185.16	-202.27	-174.67	-193.11	-755.22	0	21.87	22.03	19.36	0
1738710721.39623	05-Feb-2025 00:12:01	-185.15	-202.28	-174.66	-193.09	-755.18	0	21.87	22.04	19.46	2
1738710736.39739	05-Feb-2025 00:12:16	-185.16	-202.27	-174.65	-193.14	-755.22	0	21.87	22.04	19.39	2
1738710751.39811	05-Feb-2025 00:12:31	-185.18	-202.29	-174.66	-193.09	-755.21	0	21.87	22.04	19.41	2
1738710766.39891	05-Feb-2025 00:12:46	-185.19	-202.27	-174.65	-193.06	-755.17	0	21.87	22.03	19.39	7
1738710781.3994	05-Feb-2025 00:13:01	-185.19	-202.28	-174.65	-193.07	-755.19	0	21.87	22.04	19.39	7
1738710796.40017	05-Feb-2025 00:13:16	-185.16	-202.27	-174.65	-193.11	-755.19	0	21.87	22.04	19.37	0
1738710811.40033	05-Feb-2025 00:13:31	-185.18	-202.29	-174.66	-193.08	-755.22	0	21.87	22.04	19.34	11
1738710826.40113	05-Feb-2025 00:13:46	-185.17	-202.26	-174.64	-193.13	-755.2	0	21.87	22.04	19.37	2
1738710841.40175	05-Feb-2025 00:14:01	-185.16	-202.31	-174.66	-193.16	-755.28	0	21.87	22.04	19.4	5
1738710856.40312	05-Feb-2025 00:14:16	-185.16	-202.29	-174.65	-193.07	-755.17	0	21.87	22.03	19.35	8
1738710871.40412	05-Feb-2025 00:14:31	-185.16	-202.28	-174.65	-193.14	-755.24	0	21.87	22.04	19.43	0
1738710886.40446	05-Feb-2025 00:14:46	-185.17	-202.26	-174.63	-193.14	-755.2	0	21.87	22.03	19.37	6
1738710901.40508	05-Feb-2025 00:15:01	-185.19	-202.27	-174.62	-193.12	-755.21	0	21.87	22.03	19.39	0
1738710916.40553	05-Feb-2025 00:15:16	-185.15	-202.28	-174.65	-193.03	-755.11	0	21.87	22.03	19.36	3
1738710931.40674	05-Feb-2025 00:15:31	-185.17	-202.28	-174.65	-193.06	-755.16	0	21.87	22.03	19.35	6
1738710946.40758	05-Feb-2025 00:15:46	-185.15	-202.29	-174.67	-193.07	-755.18	0	21.87	22.03	19.37	6
1738710961.40806	05-Feb-2025 00:16:01	-185.18	-202.28	-174.65	-193.08	-755.19	0	21.87	22.03	19.4	2
1738710976.4084	05-Feb-2025 00:16:16	-185.18	-202.28	-174.64	-193.14	-755.24	0	21.87	22.02	19.34	5
1738710991.40908	05-Feb-2025 00:16:31	-185.18	-202.25	-174.65	-193.09	-755.18	0	21.87	22.03	19.33	0
1738711006.40995	05-Feb-2025 00:16:46	-185.19	-202.28	-174.64	-193.16	-755.27	0	21.87	22.03	19.37	0
1738711021.41068	05-Feb-2025 00:17:01	-185.18	-202.29	-174.67	-193.06	-755.19	0	21.87	22.03	19.36	0
1738711036.41141	05-Feb-2025 00:17:16	-185.18	-202.26	-174.65	-193.12	-755.22	0	21.87	22.03	19.37	0
1738711051.41265	05-Feb-2025 00:17:31	-185.17	-202.28	-174.66	-193.05	-755.16	0	21.87	22.03	19.4	0
1738711066.41397	05-Feb-2025 00:17:46	-185.18	-202.28	-174.64	-193.08	-755.19	0	21.87	22.02	19.34	0
1738711081.41451	05-Feb-2025 00:18:01	-185.18	-202.29	-174.64	-193.07	-755.18	0	21.87	22.03	19.33	0
1738711096.4147	05-Feb-2025 00:18:16	-185.15	-202.28	-174.66	-193.11	-755.2	0	21.87	22.02	19.33	8
1738711111.41604	05-Feb-2025 00:18:31	-185.16	-202.28	-174.66	-193.18	-755.28	0	21.87	22.03	19.33	0
1738711126.41688	05-Feb-2025 00:18:46	-185.17	-202.28	-174.64	-193.12	-755.21	0	21.87	22.02	19.34	0
1738711141.41748	05-Feb-2025 00:19:01	-185.16	-202.29	-174.65	-193.08	-755.18	0	21.87	22.03	19.31	6
1738711156.41798	05-Feb-2025 00:19:16	-185.18	-202.29	-174.65	-193.03	-755.15	0	21.87	22.03	19.38	0
1738711171.41895	05-Feb-2025 00:19:31	-185.18	-202.27	-174.65	-193.08	-755.18	0	21.87	22.03	19.33	2
1738711186.42009	05-Feb-2025 00:19:46	-185.16	-202.28	-174.65	-193.1	-755.18	0	21.87	22.03	19.34	3
1738711201.42127	05-Feb-2025 00:20:01	-185.16	-202.3	-174.65	-193.07	-755.18	0	21.87	22.02	19.33	5
1738711216.42159	05-Feb-2025 00:20:16	-185.19	-202.27	-174.65	-193.09	-755.21	0	21.87	22.02	19.34	7
1738711231.42224	05-Feb-2025 00:20:31	-185.19	-202.27	-174.66	-193.09	-755.22	0	21.87	22.02	19.33	3
1738711246.42324	05-Feb-2025 00:20:46	-185.18	-202.28	-174.65	-193.13	-755.24	0	21.87	22.02	19.31	2
1738711261.42387	05-Feb-2025 00:21:01	-185.19	-202.28	-174.64	-193.1	-755.21	0	21.87	22.02	19.33	0
1738711276.42433	05-Feb-2025 00:21:16	-185.16	-202.29	-174.66	-193.1	-755.21	0	21.87	22.02	19.3	0
1738711291.42456	05-Feb-2025 00:21:31	-185.17	-202.27	-174.63	-193.11	-755.18	0	21.87	22.02	19.31	0
1738711306.42569	05-Feb-2025 00:21:46	-185.16	-202.27	-174.64	-193.17	-755.24	0	21.87	22.03	19.39	5
1738711321.4261	05-Feb-2025 00:22:01	-185.16	-202.28	-174.62	-193.13	-755.18	0	21.87	22.02	19.36	5
1738711336.42659	05-Feb-2025 00:22:16	-185.17	-202.28	-174.66	-193.13	-755.23	0	21.87	22.03	19.33	9
1738711351.4275	05-Feb-2025 00:22:31	-185.16	-202.29	-174.65	-193.12	-755.22	0	21.87	22.02	19.28	8
1738711366.42872	05-Feb-2025 00:22:46	-185.16	-202.29	-174.63	-193.1	-755.16	0	21.87	22.02	19.33	4
1738711381.43025	05-Feb-2025 00:23:01	-185.16	-202.27	-174.66	-193.06	-755.15	0	21.87	22.03	19.32	0
1738711396.43092	05-Feb-2025 00:23:16	-185.18	-202.27	-174.65	-193.1	-755.2	0	21.87	22.03	19.31	3
1738711411.43174	05-Feb-2025 00:23:31	-185.17	-202.28	-174.64	-193.04	-755.13	0	21.87	22.03	19.25	3
1738711426.43203	05-Feb-2025 00:23:46	-185.14	-202.27	-174.66	-193.04	-755.1	0	21.87	22.03	19.33	0
1738711441.43263	05-Feb-2025 00:24:01	-185.16	-202.28	-174.66	-193.08	-755.18	0	21.87	22.03	19.36	0
1738711456.43345	05-Feb-2025 00:24:16	-185.16	-202.28	-174.66	-193.06	-755.17	0	21.87	22.02	19.33	0
1738711471.43406	05-Feb-2025 00:24:31	-185.15	-202.27	-174.64	-193.12	-755.19	0	21.87	22.02	19.28	0
1738711486.43495	05-Feb-2025 00:24:46	-185.18	-202.29	-174.66	-193.04	-755.16	0	21.87	22.02	19.34	9
1738711501.43569	05-Feb-2025 00:25:01	-185.17	-202.27	-174.64	-193.15	-755.23	0	21.87	22.02	19.3	0
1738711516.43641	05-Feb-2025 00:25:16	-185.17	-202.29	-174.65	-193.08	-755.19	0	21.87	22.01	19.31	0
1738711531.4371	05-Feb-2025 00:25:31	-185.16	-202.27	-174.63	-193.09	-755.15	0	21.87	22.02	19.28	0
1738711546.43836	05-Feb-2025 00:25:46	-185.16	-202.26	-174.67	-193.1	-755.19	0	21.87	22.02	19.27	1
1738711561.43921	05-Feb-2025 00:26:01	-185.16	-202.27	-174.65	-193.11	-755.2	0	21.87	22.02	19.25	0
1738711576.44038	05-Feb-2025 00:26:16	-185.17	-202.29	-174.65	-193.08	-755.19	0	21.87	22.02	19.31	0
1738711591.44082	05-Feb-2025 00:26:31	-185.15	-202.27	-174.63	-193.07	-755.12	0	21.87	22.02	19.3	5
1738711606.44121	05-Feb-2025 00:26:46	-185.18	-202.27	-174.65	-193.06	-755.16	0	21.8400001479447	22.02	19.28	4
1738711621.44174	05-Feb-2025 00:27:01	-185.18	-202.29	-174.64	-193.06	-755.18	0	21.81	22.02	19.27	1
1738711636.44202	05-Feb-2025 00:27:16	-185.18	-202.28	-174.63	-192.98	-755.07	0	21.8399992331879	22.01	19.27	0
1738711651.44306	05-Feb-2025 00:27:31	-185.19	-202.28	-174.63	-193.07	-755.17	0	21.87	22.01	19.31	1
1738711666.444	05-Feb-2025 00:27:46	-185.18	-202.27	-174.64	-192.99	-755.08	0	21.87	22	19.31	0
1738711681.44439	05-Feb-2025 00:28:01	-185.15	-202.3	-174.67	-193.08	-755.2	0	21.87	22.01	19.27	0
1738711696.44546	05-Feb-2025 00:28:16	-185.15	-202.27	-174.62	-193.08	-755.12	0	21.87	22	19.27	0
1738711711.4461	05-Feb-2025 00:28:31	-185.16	-202.27	-174.65	-193.12	-755.2	0	21.87	22.01	19.33	6
1738711726.44647	05-Feb-2025 00:28:46	-185.18	-202.27	-174.61	-193.08	-755.15	0	21.87	22	19.3	0
1738711741.44714	05-Feb-2025 00:29:01	-185.17	-202.28	-174.64	-193.07	-755.16	0	21.87	22.01	19.3	1
1738711756.44779	05-Feb-2025 00:29:16	-185.15	-202.27	-174.62	-192.99	-755.04	0	21.87	22	19.27	1
1738711771.44915	05-Feb-2025 00:29:31	-185.18	-202.25	-174.63	-193.12	-755.18	0	21.87	22.01	19.25	0
1738711786.44957	05-Feb-2025 00:29:46	-185.15	-202.26	-174.63	-193.1	-755.13	0	21.87	22	19.25	9
1738711801.45089	05-Feb-2025 00:30:01	-185.14	-202.29	-174.64	-193.03	-755.11	0	21.87	22	19.24	0
1738711816.45174	05-Feb-2025 00:30:16	-185.17	-202.28	-174.64	-193.1	-755.2	0	21.87	22.01	19.27	0
1738711831.45291	05-Feb-2025 00:30:31	-185.15	-202.28	-174.65	-193.14	-755.22	0	21.87	22.01	19.28	0
1738711846.45409	05-Feb-2025 00:30:46	-185.17	-202.26	-174.65	-193.12	-755.21	0	21.87	22.01	19.27	0
1738711861.45427	05-Feb-2025 00:31:01	-185.15	-202.27	-174.62	-193.03	-755.08	0	21.87	22.01	19.22	0
1738711876.45492	05-Feb-2025 00:31:16	-185.17	-202.27	-174.63	-192.99	-755.06	0	21.87	22	19.24	0
1738711891.45582	05-Feb-2025 00:31:31	-185.18	-202.27	-174.65	-193.11	-755.21	0	21.87	22.01	19.28	0
1738711906.45728	05-Feb-2025 00:31:46	-185.17	-202.27	-174.64	-193.13	-755.22	0	21.87	22.01	19.25	0
1738711921.45842	05-Feb-2025 00:32:01	-185.16	-202.27	-174.63	-193.11	-755.16	0	21.87	22	19.21	4
1738711936.45849	05-Feb-2025 00:32:16	-185.17	-202.29	-174.63	-193.08	-755.17	0	21.87	22	19.24	2
1738711951.45953	05-Feb-2025 00:32:31	-185.17	-202.28	-174.65	-193.08	-755.18	0	21.87	22	19.27	7
1738711966.46006	05-Feb-2025 00:32:46	-185.19	-202.27	-174.63	-193.14	-755.23	0	21.87	21.99	19.25	0
1738711981.46109	05-Feb-2025 00:33:01	-185.15	-202.3	-174.63	-193.07	-755.13	0	21.87	21.99	19.27	1
1738711996.46243	05-Feb-2025 00:33:16	-185.17	-202.27	-174.66	-193.03	-755.12	0	21.87	22	19.19	7
1738712011.46292	05-Feb-2025 00:33:31	-185.18	-202.29	-174.64	-193.12	-755.22	0	21.87	22	19.27	5
1738712026.4641	05-Feb-2025 00:33:46	-185.16	-202.26	-174.63	-193.08	-755.13	0	21.87	22	19.21	0
1738712041.46544	05-Feb-2025 00:34:01	-185.17	-202.28	-174.65	-193.08	-755.19	0	21.87	22	19.21	0
1738712056.46661	05-Feb-2025 00:34:16	-185.15	-202.28	-174.64	-193.14	-755.21	0	21.87	21.99	19.21	8
1738712071.46758	05-Feb-2025 00:34:31	-185.17	-202.29	-174.63	-193.11	-755.19	0	21.87	22	19.21	5
1738712086.46854	05-Feb-2025 00:34:46	-185.16	-202.29	-174.65	-193.1	-755.2	0	21.87	22	19.16	0
1738712101.46955	05-Feb-2025 00:35:01	-185.16	-202.26	-174.63	-193.08	-755.13	0	21.87	22	19.22	0
1738712116.47044	05-Feb-2025 00:35:16	-185.15	-202.29	-174.67	-193.15	-755.26	0	21.87	22	19.19	0
1738712131.47131	05-Feb-2025 00:35:31	-185.15	-202.28	-174.63	-193.09	-755.16	0	21.87	22	19.19	0
1738712146.47199	05-Feb-2025 00:35:46	-185.16	-202.29	-174.62	-193.03	-755.1	0	21.87	22	19.16	7
1738712161.47335	05-Feb-2025 00:36:01	-185.14	-202.26	-174.65	-193.07	-755.12	0	21.87	22	19.18	6
1738712176.47438	05-Feb-2025 00:36:16	-185.16	-202.25	-174.65	-193.1	-755.16	0	21.87	22	19.19	0
1738712191.47489	05-Feb-2025 00:36:31	-185.15	-202.29	-174.67	-193.06	-755.16	0	21.87	22	19.16	0
1738712206.47554	05-Feb-2025 00:36:46	-185.15	-202.28	-174.62	-193.09	-755.14	0	21.87	22	19.18	0
1738712221.47588	05-Feb-2025 00:37:01	-185.16	-202.28	-174.64	-193.11	-755.19	0	21.87	22	19.25	5
1738712236.4767	05-Feb-2025 00:37:16	-185.18	-202.27	-174.63	-193.07	-755.15	0	21.87	21.99	19.19	1
1738712251.4773	05-Feb-2025 00:37:31	-185.14	-202.3	-174.61	-193.04	-755.09	0	21.87	21.99	19.21	0
1738712266.47829	05-Feb-2025 00:37:46	-185.17	-202.27	-174.63	-193.1	-755.18	0	21.87	22	19.13	0
1738712281.4794	05-Feb-2025 00:38:01	-185.15	-202.26	-174.63	-193.09	-755.13	0	21.87	22	19.16	6
1738712296.48085	05-Feb-2025 00:38:16	-185.17	-202.27	-174.63	-193.16	-755.23	0	21.8399998957616	21.99	19.16	3
1738712311.48218	05-Feb-2025 00:38:31	-185.13	-202.28	-174.65	-193.07	-755.13	0	21.81	21.99	19.16	4
1738712326.48326	05-Feb-2025 00:38:46	-185.18	-202.28	-174.62	-193.09	-755.16	0	21.8400004145269	21.99	19.18	2
1738712341.48391	05-Feb-2025 00:39:01	-185.16	-202.27	-174.63	-193.1	-755.15	0	21.87	21.99	19.13	4
1738712356.4847	05-Feb-2025 00:39:16	-185.13	-202.27	-174.66	-193	-755.06	0	21.87	21.99	19.19	3
1738712371.48529	05-Feb-2025 00:39:31	-185.14	-202.28	-174.63	-193.04	-755.09	0	21.87	21.99	19.18	0
1738712386.48632	05-Feb-2025 00:39:46	-185.17	-202.28	-174.63	-193.13	-755.21	0	21.87	21.99	19.13	3
1738712401.48688	05-Feb-2025 00:40:01	-185.17	-202.28	-174.64	-193.03	-755.12	0	21.87	22	19.15	0
1738712416.48775	05-Feb-2025 00:40:16	-185.15	-202.27	-174.61	-193.1	-755.13	0	21.87	21.99	19.13	6
1738712431.48865	05-Feb-2025 00:40:31	-185.14	-202.27	-174.64	-193.07	-755.11	0	21.87	21.98	19.16	9
1738712446.48975	05-Feb-2025 00:40:46	-185.16	-202.27	-174.63	-193.08	-755.15	0	21.87	21.98	19.16	0
1738712461.49049	05-Feb-2025 00:41:01	-185.14	-202.27	-174.64	-193.03	-755.08	0	21.87	21.98	19.14	0
1738712476.49108	05-Feb-2025 00:41:16	-185.16	-202.28	-174.64	-193.06	-755.13	0	21.87	21.99	19.18	2
1738712491.49229	05-Feb-2025 00:41:31	-185.18	-202.28	-174.63	-193.11	-755.2	0	21.87	21.99	19.18	3
1738712506.49307	05-Feb-2025 00:41:46	-185.17	-202.27	-174.63	-193.03	-755.11	0	21.87	21.99	19.12	0
1738712521.49388	05-Feb-2025 00:42:01	-185.16	-202.27	-174.65	-193.04	-755.12	0	21.87	21.99	19.1	0
1738712536.49424	05-Feb-2025 00:42:16	-185.15	-202.27	-174.64	-192.98	-755.05	0	21.87	21.99	19.13	1
1738712551.495	05-Feb-2025 00:42:31	-185.15	-202.31	-174.64	-193.01	-755.11	0	21.87	21.99	19.12	2
1738712566.49613	05-Feb-2025 00:42:46	-185.2	-202.28	-174.63	-193.12	-755.24	0	21.87	21.99	19.12	4
1738712581.49673	05-Feb-2025 00:43:01	-185.15	-202.27	-174.64	-193.08	-755.14	0	21.87	21.99	19.09	0
1738712596.49757	05-Feb-2025 00:43:16	-185.15	-202.29	-174.63	-193.08	-755.15	0	21.87	21.99	19.14	0
1738712611.49878	05-Feb-2025 00:43:31	-185.15	-202.29	-174.64	-193.07	-755.16	0	21.87	21.98	19.1	0
1738712626.49973	05-Feb-2025 00:43:46	-185.17	-202.29	-174.64	-193.1	-755.19	0	21.87	21.99	19.13	2
1738712641.50054	05-Feb-2025 00:44:01	-185.15	-202.26	-174.62	-193.11	-755.14	0	21.87	21.98	19.1	8
1738712656.50078	05-Feb-2025 00:44:16	-185.13	-202.24	-174.63	-193	-755	0	21.87	21.98	19.1	11
1738712671.50197	05-Feb-2025 00:44:31	-185.16	-202.28	-174.65	-193.02	-755.11	0	21.87	21.99	19.12	2
1738712686.50281	05-Feb-2025 00:44:46	-185.17	-202.28	-174.64	-193.12	-755.21	0	21.87	21.98	19.15	0
1738712701.50378	05-Feb-2025 00:45:01	-185.14	-202.27	-174.6	-193.12	-755.14	0	21.87	21.99	19.12	1
1738712716.50486	05-Feb-2025 00:45:16	-185.17	-202.27	-174.65	-193.03	-755.11	0	21.87	21.98	19.1	1
1738712731.50567	05-Feb-2025 00:45:31	-185.16	-202.26	-174.63	-193.1	-755.14	0	21.87	21.99	19.12	4
1738712746.50637	05-Feb-2025 00:45:46	-185.16	-202.27	-174.63	-193.07	-755.13	0	21.8400002565775	21.99	19.04	0
1738712761.50734	05-Feb-2025 00:46:01	-185.18	-202.26	-174.63	-193.1	-755.16	0	21.81	21.99	19.11	0
1738712776.50769	05-Feb-2025 00:46:16	-185.15	-202.28	-174.63	-193.06	-755.12	0	21.8399997893131	21.98	19.07	0
1738712791.50825	05-Feb-2025 00:46:31	-185.15	-202.26	-174.63	-193.01	-755.05	0	21.87	21.99	19.06	2
1738712806.50884	05-Feb-2025 00:46:46	-185.17	-202.28	-174.64	-193.06	-755.15	0	21.87	21.99	19.09	0
1738712821.50929	05-Feb-2025 00:47:01	-185.14	-202.27	-174.62	-193.05	-755.08	0	21.87	21.99	19.13	6
1738712836.51068	05-Feb-2025 00:47:16	-185.16	-202.26	-174.64	-193.05	-755.11	0	21.87	21.99	19.07	0
1738712851.51142	05-Feb-2025 00:47:31	-185.16	-202.27	-174.63	-193.02	-755.09	0	21.87	21.99	19.07	5
1738712866.51224	05-Feb-2025 00:47:46	-185.15	-202.25	-174.64	-193.09	-755.13	0	21.87	21.99	19.08	12
1738712881.51248	05-Feb-2025 00:48:01	-185.16	-202.28	-174.63	-193.12	-755.19	0	21.87	21.98	19.09	4
1738712896.5136	05-Feb-2025 00:48:16	-185.15	-202.28	-174.64	-193.06	-755.13	0	21.87	21.99	19.06	1
1738712911.51413	05-Feb-2025 00:48:31	-185.15	-202.26	-174.62	-193.09	-755.11	0	21.87	21.99	19.1	0
1738712926.51504	05-Feb-2025 00:48:46	-185.14	-202.27	-174.65	-193.09	-755.16	0	21.87	21.98	19.07	5
1738712941.51588	05-Feb-2025 00:49:01	-185.15	-202.26	-174.63	-193.05	-755.09	0	21.87	21.99	19.08	0
1738712956.51695	05-Feb-2025 00:49:16	-185.16	-202.26	-174.64	-193.06	-755.12	0	21.87	21.98	19.08	3
1738712971.51774	05-Feb-2025 00:49:31	-185.15	-202.28	-174.62	-193.07	-755.13	0	21.87	21.98	19.08	4
1738712986.51865	05-Feb-2025 00:49:46	-185.16	-202.28	-174.63	-193.12	-755.19	0	21.87	21.98	19.04	1
1738713001.51919	05-Feb-2025 00:50:01	-185.14	-202.26	-174.62	-193.02	-755.04	0	21.87	21.98	19.11	0
1738713016.51978	05-Feb-2025 00:50:16	-185.16	-202.28	-174.64	-193.06	-755.14	0	21.8400006820865	21.98	19.07	0
1738713031.52105	05-Feb-2025 00:50:31	-185.13	-202.28	-174.62	-193.07	-755.1	0	21.81	21.98	19.02	3
1738713046.52137	05-Feb-2025 00:50:46	-185.16	-202.27	-174.63	-193.05	-755.11	0	21.8399990908674	21.98	19.06	0
1738713061.5226	05-Feb-2025 00:51:01	-185.15	-202.27	-174.63	-193.05	-755.1	0	21.87	21.98	19.04	0
1738713076.5233	05-Feb-2025 00:51:16	-185.14	-202.26	-174.64	-193	-755.04	0	21.87	21.98	19.02	0
1738713091.5243	05-Feb-2025 00:51:31	-185.13	-202.26	-174.64	-193.08	-755.1	0	21.87	21.98	19.05	0
1738713106.52544	05-Feb-2025 00:51:46	-185.16	-202.28	-174.63	-193.07	-755.14	0	21.87	21.98	19.03	2
1738713121.52631	05-Feb-2025 00:52:01	-185.17	-202.27	-174.62	-193.09	-755.15	0	21.87	21.98	19.01	1
1738713136.52695	05-Feb-2025 00:52:16	-185.16	-202.27	-174.63	-193.11	-755.18	0	21.87	21.99	19.04	0
1738713151.52813	05-Feb-2025 00:52:31	-185.14	-202.27	-174.63	-193.07	-755.1	0	21.87	21.98	19.04	4
1738713166.52951	05-Feb-2025 00:52:46	-185.15	-202.24	-174.64	-193.04	-755.07	0	21.87	21.98	19	4
1738713181.53069	05-Feb-2025 00:53:01	-185.14	-202.27	-174.61	-192.99	-755.01	0	21.87	21.99	19.01	4
1738713196.53155	05-Feb-2025 00:53:16	-185.14	-202.29	-174.63	-193.05	-755.1	0	21.8400000876412	21.99	19	0
1738713211.53251	05-Feb-2025 00:53:31	-185.13	-202.26	-174.64	-193.04	-755.07	0	21.81	21.99	19.08	7
1738713226.53401	05-Feb-2025 00:53:46	-185.15	-202.28	-174.6	-193.05	-755.07	0	21.8400008886093	21.98	19.03	0
1738713241.53462	05-Feb-2025 00:54:01	-185.16	-202.27	-174.64	-193.07	-755.13	0	21.87	21.98	18.99	2
1738713256.53554	05-Feb-2025 00:54:16	-185.17	-202.26	-174.62	-193.02	-755.08	0	21.8399999135793	21.98	19.04	0
1738713271.53638	05-Feb-2025 00:54:31	-185.16	-202.26	-174.61	-192.99	-755.02	0	21.81	21.98	19.01	0
1738713286.5373	05-Feb-2025 00:54:46	-185.13	-202.27	-174.64	-192.95	-754.99	0	21.8399995713216	21.98	18.97	4
1738713301.53866	05-Feb-2025 00:55:01	-185.16	-202.26	-174.63	-193.03	-755.08	0	21.87	21.99	19	0
1738713316.53925	05-Feb-2025 00:55:16	-185.17	-202.29	-174.62	-193.02	-755.09	0	21.8400007482427	21.98	18.98	0
1738713331.54059	05-Feb-2025 00:55:31	-185.15	-202.28	-174.64	-193.11	-755.18	0	21.81	21.98	19	7
1738713346.54095	05-Feb-2025 00:55:46	-185.17	-202.27	-174.64	-193.02	-755.11	0	21.8399991789972	21.99	18.97	0
1738713361.54213	05-Feb-2025 00:56:01	-185.15	-202.28	-174.64	-193.05	-755.12	0	21.87	21.98	18.95	2
1738713376.54287	05-Feb-2025 00:56:16	-185.15	-202.29	-174.62	-193.04	-755.09	0	21.87	21.97	19.01	0
1738713391.54329	05-Feb-2025 00:56:31	-185.18	-202.28	-174.61	-193.13	-755.2	0	21.87	21.98	18.93	0
1738713406.54357	05-Feb-2025 00:56:46	-185.16	-202.28	-174.63	-193.07	-755.14	0	21.8400003715704	21.98	19	4
1738713421.54422	05-Feb-2025 00:57:01	-185.14	-202.27	-174.64	-193	-755.05	0	21.81	21.98	18.98	0
1738713436.54561	05-Feb-2025 00:57:16	-185.16	-202.29	-174.6	-193.05	-755.1	0	21.81	21.97	18.98	1
1738713451.54639	05-Feb-2025 00:57:31	-185.14	-202.25	-174.64	-193.09	-755.11	0	21.81	21.98	18.98	4
1738713466.54752	05-Feb-2025 00:57:46	-185.15	-202.27	-174.61	-193.06	-755.09	0	21.81	21.97	18.97	0
1738713481.54861	05-Feb-2025 00:58:01	-185.14	-202.27	-174.64	-193.02	-755.07	0	21.81	21.97	18.91	10
1738713496.5493	05-Feb-2025 00:58:16	-185.18	-202.27	-174.62	-193.12	-755.18	0	21.8399999794931	21.97	18.97	0
1738713511.55001	05-Feb-2025 00:58:31	-185.17	-202.26	-174.61	-193.07	-755.12	0	21.87	21.96	18.97	4
1738713526.55112	05-Feb-2025 00:58:46	-185.15	-202.27	-174.6	-193.03	-755.06	0	21.87	21.97	18.98	5
1738713541.55233	05-Feb-2025 00:59:01	-185.15	-202.26	-174.62	-193.1	-755.13	0	21.87	21.96	18.93	0
1738713556.55286	05-Feb-2025 00:59:16	-185.13	-202.26	-174.63	-193.01	-755.03	0	21.8400007711931	21.96	18.97	2
1738713571.55416	05-Feb-2025 00:59:31	-185.14	-202.28	-174.62	-192.95	-755	0	21.81	21.97	18.98	0
1738713586.55453	05-Feb-2025 00:59:46	-185.16	-202.28	-174.61	-193.1	-755.14	0	21.81	21.96	18.98	2
1738713601.55522	05-Feb-2025 01:00:01	-185.13	-202.28	-174.6	-193.02	-755.04	0	21.81	21.96	18.98	2
1738713616.5565	05-Feb-2025 01:00:16	-185.17	-202.26	-174.61	-192.99	-755.03	0	21.8400002797639	21.96	18.93	2
1738713631.5575	05-Feb-2025 01:00:31	-185.16	-202.26	-174.63	-192.99	-755.04	0	21.87	21.95	18.95	0
1738713646.5581	05-Feb-2025 01:00:46	-185.12	-202.28	-174.62	-193.03	-755.05	0	21.87	21.96	18.95	10
1738713661.55923	05-Feb-2025 01:01:01	-185.14	-202.26	-174.64	-193.08	-755.13	0	21.87	21.96	19.03	0
1738713676.56006	05-Feb-2025 01:01:16	-185.15	-202.27	-174.64	-193.07	-755.13	0	21.8400001672262	21.96	18.94	0
1738713691.56105	05-Feb-2025 01:01:31	-185.18	-202.28	-174.62	-192.99	-755.07	0	21.81	21.96	18.95	6
1738713706.56205	05-Feb-2025 01:01:46	-185.15	-202.25	-174.61	-193.03	-755.06	0	21.81	21.96	18.95	0
1738713721.56317	05-Feb-2025 01:02:01	-185.13	-202.26	-174.63	-193.03	-755.05	0	21.81	21.96	18.97	8
[truncated: 203,412 more rows]
