# Supplementary material for: Precise and Continuous Biomass Measurement for Plant Growth Using a Low-Cost Sensor Setup
Source: Sensors (Basel). 2025 Aug 2;25(15):4770. doi: 10.3390/s25154770 (PMC12349567; doi:10.3390/s25154770)
Supplement: Supplementary file 1 [file sensors-25-04770-s001.zip › raw_data/validation_experiment.csv]

ts	time	Scale1	Scale2	Scale3	Scale4	TotalWeight	UHVAC	T	T2	H	I
1745329582310.78	22-Apr-2025 14:46:22	31.66	-0.74	7.04	12.5	50.46	0	21.12	23.05	79.62	10571
1745329597318.48	22-Apr-2025 14:46:37	31.69	-0.65	7.21	12.45	50.71	0	21.0900043633366	23.11	80.02	68
1745329612330.54	22-Apr-2025 14:46:52	31.6	-0.66	7.24	12.27	50.44	0	21.06	23.22	80.3	6495
1745329627343.51	22-Apr-2025 14:47:07	31.59	-0.59	7.4	12.35	50.74	0	21.06	23.31	80.44	6586
1745329642344.29	22-Apr-2025 14:47:22	31.66	-0.55	7.34	12.08	50.53	1	21.06	23.39	80.53	10434
1745329657344.96	22-Apr-2025 14:47:37	30.31	1.91	6.53	9.42	48.17	1	21.0899997526986	23.48	71.12	6637
1745329672345.87	22-Apr-2025 14:47:52	30.23	1.4	6.64	9.9	48.17	1	21.12	23.45	59.02	6620
1745329687352.75	22-Apr-2025 14:48:07	30.24	1.4	6.56	9.96	48.17	1	21.12	23.35	52.54	6695
1745329702363.66	22-Apr-2025 14:48:22	30.17	1.23	6.44	10.15	47.98	1	21.12	23.24	49.81	6663
1745329717379.09	22-Apr-2025 14:48:37	30.15	1.36	6.34	10.26	48.1	1	21.12	23.09	48.34	10757
1745329732385.87	22-Apr-2025 14:48:52	30.05	1.42	6.15	10.4	48.02	1	21.12	22.99	48.06	548
1745329747396.02	22-Apr-2025 14:49:07	30.84	-1.19	6.67	12.88	49.19	0	21.12	22.99	51.21	11006
1745329762403.58	22-Apr-2025 14:49:22	31.08	-1.27	6.64	12.82	49.27	0	21.12	22.96	60.58	6507
1745329777406.83	22-Apr-2025 14:49:37	31.1	-1.04	6.55	NaN	36.62	0	21.12	22.86	67.25	6317
1745329792410.84	22-Apr-2025 14:49:52	31.07	-0.83	6.61	12.89	49.74	0	21.12	22.79	71.54	131
1745329807414.49	22-Apr-2025 14:50:07	30.95	-0.63	6.64	12.89	49.84	0	21.0900111832895	22.79	74.12	6551
1745329822429.34	22-Apr-2025 14:50:22	30.91	-0.66	6.37	12.98	49.6	0	21.06	22.82	75.96	6585
1745329837445.03	22-Apr-2025 14:50:37	30.99	-0.5	6.59	-501.77	-464.69	0	21.06	22.85	77.19	6497
1745329852455.67	22-Apr-2025 14:50:52	31.04	-0.44	6.55	12.84	49.98	0	21.06	22.92	78.24	8476
1745329867463.91	22-Apr-2025 14:51:07	31.1	-0.41	6.71	12.65	50.05	0	21.06	22.97	79.01	6516
1745329882476.52	22-Apr-2025 14:51:22	31.08	-0.28	6.79	12.58	50.18	0	21.06	23.05	79.65	6501
1745329897485.26	22-Apr-2025 14:51:37	31.14	-0.27	6.97	12.44	50.29	0	21.06	23.11	80.06	6586
1745329912500.93	22-Apr-2025 14:51:52	31.17	-0.26	7.11	12.3	50.32	0	21.06	23.22	80.36	10679
1745329927505.42	22-Apr-2025 14:52:07	31.23	-0.23	7.3	12.25	50.54	0	21.06	23.31	80.57	6529
1745329942506.25	22-Apr-2025 14:52:22	31.19	-0.13	7.47	12.28	50.8	1	21.06	23.37	80.58	6534
1745329957521.2	22-Apr-2025 14:52:37	29.93	2.48	6.21	9.64	48.26	1	21.0900138934702	23.48	75.16	6586
1745329972522.25	22-Apr-2025 14:52:52	29.84	1.94	6.48	10.13	48.39	1	21.12	23.47	61.99	6668
1745329987527.27	22-Apr-2025 14:53:07	29.82	1.6	6.47	9.89	47.78	1	21.12	23.39	53.95	10785
1745330002532.28	22-Apr-2025 14:53:22	29.86	1.67	6.56	10.19	48.27	1	21.12	23.25	50.58	10753
1745330017537.46	22-Apr-2025 14:53:37	29.72	1.76	6.33	10.52	48.34	1	21.1550044361233	23.17	48.96	11051
1745330032538.84	22-Apr-2025 14:53:52	29.79	1.75	6.21	NaN	37.75	1	21.19	23.02	48.17	5067
1745330047545.66	22-Apr-2025 14:54:07	30.48	-0.31	6.45	12.51	49.12	0	21.1549964861491	22.97	48.65	10686
1745330062549.47	22-Apr-2025 14:54:22	30.77	-0.9	6.61	12.37	48.86	0	21.12	23.02	57.66	10516
1745330077550.49	22-Apr-2025 14:54:37	30.77	-0.79	6.74	12.99	49.71	0	21.0900126978644	22.89	65.44	10808
1745330092564.21	22-Apr-2025 14:54:52	30.68	-0.57	6.53	13.01	49.64	0	21.06	22.84	70.45	10529
1745330107564.54	22-Apr-2025 14:55:07	30.6	-0.45	6.55	13.06	49.76	0	21.06	22.8	73.44	5473
1745330122571.87	22-Apr-2025 14:55:22	30.66	-0.33	6.37	12.99	49.69	0	21.06	22.82	75.53	6577
1745330137585.53	22-Apr-2025 14:55:37	30.58	-0.26	6.47	12.83	49.63	0	21.06	22.85	76.91	691
1745330152600.39	22-Apr-2025 14:55:52	30.71	-0.07	6.55	12.56	49.75	0	21.06	22.9	78.13	6575
1745330167609.81	22-Apr-2025 14:56:07	30.7	-0.05	6.68	12.74	50.08	0	21.06	22.96	78.95	6518
1745330182618.82	22-Apr-2025 14:56:22	30.79	0.14	6.69	12.64	50.26	0	21.06	23.05	79.67	6579
1745330197629.5	22-Apr-2025 14:56:37	30.74	0.11	6.71	12.55	50.12	0	21.06	23.11	80.14	538
1745330212637.56	22-Apr-2025 14:56:52	30.83	0.11	6.89	12.48	50.31	0	21.06	23.19	80.5	6545
1745330227647.4	22-Apr-2025 14:57:07	30.79	0.17	7.02	12.52	50.5	0	21.06	23.28	80.7	6521
1745330242649.5	22-Apr-2025 14:57:22	30.81	0.22	7.12	12.41	50.55	0	21.06	23.36	80.78	6554
1745330257652.46	22-Apr-2025 14:57:37	30.26	1.93	6.02	10.41	48.62	1	21.06	23.47	79.96	6616
1745330272661.16	22-Apr-2025 14:57:52	29.59	2.31	6.21	10.21	48.33	1	21.06	23.5	66.48	10728
1745330287669.2	22-Apr-2025 14:58:07	29.45	2.11	6.25	10.18	47.99	1	21.0900062452667	23.46	56.19	1117
1745330302671	22-Apr-2025 14:58:22	29.45	2.16	6.3	10.43	48.33	1	21.12	23.36	51.46	10746
1745330317681.31	22-Apr-2025 14:58:37	29.36	2.12	6.12	10.49	48.1	1	21.12	23.28	49.46	6599
1745330332687.65	22-Apr-2025 14:58:52	29.49	2.15	5.86	10.42	47.92	1	21.12	23.14	48.43	6611
1745330347690.05	22-Apr-2025 14:59:07	29.37	1.91	5.79	11.5	48.56	0	21.12	23	48.39	10669
1745330362691.78	22-Apr-2025 14:59:22	30.21	-0.4	6.39	12.46	48.66	0	21.12	23.02	54.51	1097
1745330377694.78	22-Apr-2025 14:59:37	30.42	-0.44	6.8	12.78	49.57	0	21.0900102249364	22.92	63.95	6541
1745330392708.01	22-Apr-2025 14:59:52	30.2	-0.18	6.28	13.1	49.4	0	21.06	22.86	69.36	6543
1745330407718.72	22-Apr-2025 15:00:07	30.21	-0.06	6.15	13.25	49.55	0	21.06	22.85	72.74	6542
1745330422727.81	22-Apr-2025 15:00:22	30.17	0.11	6.11	13.21	49.6	0	21.06	22.85	74.94	10629
1745330437742	22-Apr-2025 15:00:37	30.19	0.32	6.07	13.14	49.72	0	21.06	22.87	76.34	6576
1745330452745.06	22-Apr-2025 15:00:52	30.16	0.37	6.21	12.94	49.68	0	21.06	22.92	77.42	1098
1745330467752.89	22-Apr-2025 15:01:07	30.23	0.51	6.3	12.92	49.96	0	21.06	22.98	78.43	10558
1745330482759.35	22-Apr-2025 15:01:22	30.21	0.5	6.31	12.83	49.85	0	21.06	23.04	79.2	592
1745330497764.69	22-Apr-2025 15:01:37	30.34	0.59	6.58	12.78	50.28	0	21.06	23.1	79.8	5445
1745330512773.73	22-Apr-2025 15:01:52	30.3	0.59	6.62	12.81	50.32	0	21.06	23.19	80.14	6574
1745330527777.72	22-Apr-2025 15:02:07	30.37	0.64	6.96	12.73	50.7	0	21.06	23.28	80.44	6520
1745330542782.72	22-Apr-2025 15:02:22	30.37	0.5	6.91	12.42	50.19	0	21.06	23.36	80.54	10703
1745330557783.6	22-Apr-2025 15:02:37	30.33	0.66	6.7	12.23	49.92	1	21.0300078751564	23.44	80.58	6578
1745330572792.35	22-Apr-2025 15:02:52	29.27	3	5.97	9.97	48.21	1	21	23.52	70.44	10663
1745330587797.17	22-Apr-2025 15:03:07	29.11	2.47	5.95	10.4	47.93	1	21.029992051537	23.48	58.93	6663
1745330602809.95	22-Apr-2025 15:03:22	29.34	2.4	5.86	10.5	48.11	1	21.06	23.37	52.4	10841
1745330617813.16	22-Apr-2025 15:03:37	29.25	2.44	5.81	10.48	47.97	1	21.0899924141887	23.25	49.81	10931
1745330632823.96	22-Apr-2025 15:03:52	29.12	2.48	5.56	10.83	47.98	1	21.12	23.06	48.36	6610
1745330647831.49	22-Apr-2025 15:04:07	29.17	2.43	5.47	10.96	48.03	0	21.12	22.95	48.07	6673
1745330662836.98	22-Apr-2025 15:04:22	30	-0.03	6.38	12.56	48.91	0	21.12	22.95	52.37	10651
1745330677846.86	22-Apr-2025 15:04:37	30.16	-0.22	6.67	12.98	49.59	0	21.0899976932365	22.87	61.9	6584
1745330692854.44	22-Apr-2025 15:04:52	30.09	-0.13	6.3	12.88	49.14	0	21.06	22.79	68.14	10485
1745330707859.03	22-Apr-2025 15:05:07	30.13	0.09	6.22	13.08	49.53	0	21.06	22.78	72.21	6523
1745330722867.01	22-Apr-2025 15:05:22	30.05	0.15	6.12	13.17	49.48	0	21.06	22.78	74.79	10588
1745330737871.84	22-Apr-2025 15:05:37	29.98	0.37	6.26	13.19	49.79	0	21.06	22.81	76.34	6522
1745330752879.39	22-Apr-2025 15:05:52	30.14	0.48	6.31	13.11	50.04	0	21.06	22.87	77.62	6564
1745330767880	22-Apr-2025 15:06:07	30.15	0.51	6.49	12.87	50.01	0	21.0300124240388	22.92	78.64	338
1745330782893.03	22-Apr-2025 15:06:22	30.13	0.63	6.51	12.84	50.1	0	21	23	79.42	6564
1745330797893.97	22-Apr-2025 15:06:37	30.22	0.61	6.53	12.83	50.18	0	21	23.05	80.03	10515
1745330812901.75	22-Apr-2025 15:06:52	30.23	0.76	6.77	12.57	50.33	0	21	23.14	80.46	6517
1745330827903.74	22-Apr-2025 15:07:07	30.22	0.7	6.9	12.52	50.34	0	21.0300000668858	23.23	80.69	6519
1745330842905.67	22-Apr-2025 15:07:22	30.3	0.72	7.01	12.44	50.47	0	21.06	23.32	80.8	6564
1745330857913.35	22-Apr-2025 15:07:37	30.35	0.64	6.97	12.51	50.48	1	21.06	23.4	80.81	6569
1745330872925.45	22-Apr-2025 15:07:52	29.12	3.39	5.79	9.87	48.18	1	21.06	23.49	73.65	1114
1745330887935.57	22-Apr-2025 15:08:07	28.99	2.78	6.06	10.3	48.13	1	21.06	23.45	61.41	6570
1745330902941.44	22-Apr-2025 15:08:22	28.99	2.61	5.95	10.51	48.07	1	21.06	23.37	53.37	10695
1745330917951.57	22-Apr-2025 15:08:37	29.06	2.66	5.94	10.37	48.03	1	21.06	23.24	50.45	1102
1745330932961.85	22-Apr-2025 15:08:52	28.95	2.69	5.89	10.46	47.99	1	21.06	23.11	48.82	6640
1745330947969.21	22-Apr-2025 15:09:07	28.92	2.6	5.72	10.6	47.84	1	21.089999824306	22.99	48.23	10725
1745330962976.74	22-Apr-2025 15:09:22	29.74	0.39	6.06	12.76	48.95	0	21.12	22.94	49.64	6653
1745330977986.09	22-Apr-2025 15:09:37	29.87	0.1	6.21	13	49.19	0	21.0899939439574	22.93	59.44	6553
1745330992989.38	22-Apr-2025 15:09:52	29.86	0.13	6.14	13.19	49.33	0	21.06	22.84	66.73	6543
1745331008004.98	22-Apr-2025 15:10:08	29.71	0.34	5.97	13.15	49.17	0	21.0299996731879	22.79	71.26	1091
1745331023020.26	22-Apr-2025 15:10:23	29.79	0.34	5.98	13.26	49.36	0	21	22.78	74.2	6521
1745331038025.83	22-Apr-2025 15:10:38	29.72	0.64	5.97	13.21	49.55	0	21.0299976741394	22.82	76.15	6528
1745331053033.72	22-Apr-2025 15:10:53	29.76	0.67	6.07	13.11	49.61	0	21.06	22.86	77.49	10233
1745331068036.33	22-Apr-2025 15:11:08	29.83	0.83	6.2	13.18	50.03	0	21.06	22.91	78.49	1085
1745331083044.84	22-Apr-2025 15:11:23	29.91	0.89	6.16	12.9	49.86	0	21.06	22.97	79.28	6506
1745331098053.01	22-Apr-2025 15:11:38	29.82	0.98	6.3	12.79	49.9	0	21.06	23.06	79.82	6519
1745331113059.94	22-Apr-2025 15:11:53	29.93	1.06	6.53	12.79	50.31	0	21.06	23.14	80.3	6511
1745331128063.93	22-Apr-2025 15:12:08	30.03	0.96	6.53	12.62	50.15	0	21.06	23.22	80.56	6524
1745331143077.88	22-Apr-2025 15:12:23	29.98	0.99	6.75	12.64	50.35	0	21.06	23.29	80.69	6545
1745331158084.12	22-Apr-2025 15:12:38	29.92	1.01	6.8	12.6	50.34	1	21.06	23.38	80.65	6526
1745331173088.07	22-Apr-2025 15:12:53	29.04	3.66	5.6	9.91	48.21	1	21.06	23.49	77.56	6666
1745331188093.25	22-Apr-2025 15:13:08	28.78	3.2	5.97	10.28	48.24	1	21.06	23.47	64.13	5349
1745331203108.9	22-Apr-2025 15:13:23	28.93	3.09	5.88	10.57	48.47	1	21.06	23.39	54.95	10
1745331218116.97	22-Apr-2025 15:13:38	28.76	3.05	5.72	10.64	48.17	1	21.090001164214	23.28	51.1	1111
1745331233123.87	22-Apr-2025 15:13:53	28.69	3.01	5.73	10.61	48.03	1	21.12	23.16	49.21	6664
1745331248130.72	22-Apr-2025 15:14:08	28.63	3.19	5.44	10.8	48.06	1	21.12	23.02	48.3	6635
1745331263136.56	22-Apr-2025 15:14:23	29.5	0.86	5.66	12.84	48.86	0	21.12	22.98	49.48	6588
1745331278152.33	22-Apr-2025 15:14:38	29.47	0.44	6.11	13.18	49.21	0	21.0899925496803	22.95	59.51	10836
1745331293160.64	22-Apr-2025 15:14:53	29.51	0.48	6.11	13.3	49.39	0	21.06	22.84	66.72	10756
1745331308168.82	22-Apr-2025 15:15:08	29.47	0.61	5.92	13.47	49.48	0	21.06	22.8	71.28	6540
1745331323179.64	22-Apr-2025 15:15:23	29.53	0.75	5.76	13.4	49.44	0	21.06	22.78	74.15	6572
1745331338181.37	22-Apr-2025 15:15:38	29.51	0.9	5.98	13.33	49.71	0	21.0300040077905	22.83	75.85	10544
1745331353187.12	22-Apr-2025 15:15:53	29.48	1.06	5.93	13.22	49.68	0	21	22.86	77.13	6526
1745331368194.87	22-Apr-2025 15:16:08	29.62	1.02	6.1	13.06	49.79	0	21.0300036262484	22.92	78.12	10471
1745331383199.01	22-Apr-2025 15:16:23	29.63	1.03	6.28	12.95	49.9	0	21.06	22.98	78.91	1084
1745331398208.05	22-Apr-2025 15:16:38	29.69	1.1	6.35	12.8	49.94	0	21.06	23.05	79.56	10503
1745331413219.58	22-Apr-2025 15:16:53	29.79	1.2	6.4	12.87	50.25	0	21.06	23.13	80.01	10465
1745331428228.27	22-Apr-2025 15:17:08	29.77	1.26	6.46	12.68	50.17	0	21.06	23.22	80.26	1095
1745331443241.1	22-Apr-2025 15:17:23	29.77	1.18	6.72	12.6	50.27	0	21.06	23.31	80.38	6530
1745331458246.37	22-Apr-2025 15:17:38	29.75	1.39	6.88	12.63	50.65	1	21.06	23.4	80.34	2
1745331473250.33	22-Apr-2025 15:17:53	29.03	3.61	5.58	10.18	48.4	1	21.06	23.5	78.12	6624
1745331488265.21	22-Apr-2025 15:18:08	28.55	3.31	5.92	10.43	48.21	1	21.06	23.5	64.07	6622
1745331503275.82	22-Apr-2025 15:18:23	28.67	3.28	5.9	10.64	48.49	1	21.06	23.41	54.63	6686
1745331518290.95	22-Apr-2025 15:18:38	28.6	3.18	5.76	10.35	47.89	1	21.090003626419	23.29	50.86	6645
1745331533302.46	22-Apr-2025 15:18:53	28.64	3.17	5.6	10.41	47.82	1	21.12	23.13	49.07	10648
1745331548317.97	22-Apr-2025 15:19:08	28.59	3.11	5.51	10.61	47.81	1	21.0899921466911	23.01	48.29	561
1745331563325.63	22-Apr-2025 15:19:23	29.35	1.29	5.71	12.48	48.82	0	21.06	22.86	48.19	6650
1745331578332.32	22-Apr-2025 15:19:38	29.41	0.88	6.3	12.82	49.41	0	21.06	22.9	56.92	10526
1745331593337.68	22-Apr-2025 15:19:53	29.39	0.71	6.33	13.27	49.7	0	21.06	22.79	65.25	6506
1745331608347.45	22-Apr-2025 15:20:08	29.29	0.84	5.95	13.45	49.54	0	21.029991914951	22.75	70.36	6572
1745331623349.13	22-Apr-2025 15:20:23	29.42	0.94	6.02	13.25	49.64	0	21	22.75	73.51	1101
1745331638356.43	22-Apr-2025 15:20:38	29.31	0.94	6.07	13.29	49.6	0	21	22.78	75.59	6515
1745331653365.37	22-Apr-2025 15:20:53	29.41	1.11	6.01	13.26	49.8	0	21	22.83	77.02	10468
1745331668380.2	22-Apr-2025 15:21:08	29.43	1.22	6.04	13.14	49.83	0	21	22.87	78.15	1090
1745331683381.9	22-Apr-2025 15:21:23	29.41	1.27	6.32	13.13	50.12	0	21	22.92	78.95	6523
1745331698388.14	22-Apr-2025 15:21:38	29.6	1.29	6.22	12.9	50	0	21	23.01	79.58	6573
1745331713390.27	22-Apr-2025 15:21:53	29.6	1.39	6.3	12.8	50.09	0	21	23.09	80.07	10776
1745331728402.26	22-Apr-2025 15:22:08	29.63	1.33	6.47	12.66	50.1	0	21	23.18	80.41	10877
1745331743408.26	22-Apr-2025 15:22:23	29.59	1.44	6.58	12.65	50.25	0	21	23.27	80.53	3328
1745331758421.08	22-Apr-2025 15:22:38	29.67	1.41	6.78	12.56	50.42	0	21	23.36	80.6	8469
1745331773423.91	22-Apr-2025 15:22:53	29.34	2.42	5.52	11.29	48.57	1	21	23.45	80.25	1102
1745331788428.16	22-Apr-2025 15:23:08	28.51	3.77	5.72	10.09	48.08	1	21.0299892542073	23.48	67.79	6643
1745331803443.15	22-Apr-2025 15:23:23	28.54	3.42	5.41	10.79	48.16	1	21.06	23.42	56.42	1095
1745331818448.03	22-Apr-2025 15:23:38	28.54	3.48	5.31	10.8	48.13	1	21.06	23.33	51.58	10745
1745331833461.58	22-Apr-2025 15:23:53	28.45	3.42	5.24	11.04	48.15	1	21.06	23.22	49.34	6668
1745331848468.62	22-Apr-2025 15:24:08	28.45	3.47	5.17	11.06	48.15	1	21.06	23.03	48.32	6622
1745331863478.17	22-Apr-2025 15:24:23	28.48	3.52	4.76	10.76	47.53	0	21.06	22.92	47.94	10695
1745331878484.4	22-Apr-2025 15:24:38	29.08	1.06	5.85	12.95	48.93	0	21.06	22.91	53.63	551
1745331893492.38	22-Apr-2025 15:24:53	29.1	1.04	6.02	13.33	49.49	0	21.06	22.85	62.76	9955
1745331908502.17	22-Apr-2025 15:25:08	29.01	1.15	5.78	13.68	49.63	0	21.0299965882653	22.77	68.93	10979
1745331923508.55	22-Apr-2025 15:25:23	29.11	1.4	5.57	13.73	49.82	0	21	22.75	72.79	6520
1745331938520.24	22-Apr-2025 15:25:38	28.96	1.41	5.58	13.55	49.5	0	21	22.76	75.21	10734
1745331953526.02	22-Apr-2025 15:25:53	29.11	1.49	5.81	13.51	49.93	0	21	22.79	76.74	5067
1745331968527.47	22-Apr-2025 15:26:08	29.14	1.5	5.63	13.26	49.53	0	21	22.83	77.87	10565
1745331983538.27	22-Apr-2025 15:26:23	29.25	1.59	5.91	13.2	49.94	0	21	22.89	78.87	6526
1745331998547.3	22-Apr-2025 15:26:38	29.29	1.64	6.01	13.03	49.96	0	21	22.96	79.62	6555
1745332013553.21	22-Apr-2025 15:26:53	29.31	1.71	6.01	12.9	49.93	0	21	23.04	80.19	10535
1745332028568.36	22-Apr-2025 15:27:08	29.35	1.73	6.06	12.98	50.12	0	21	23.12	80.56	6575
1745332043578.36	22-Apr-2025 15:27:23	29.42	1.68	6.25	12.84	50.2	0	21	23.21	80.76	1079
1745332058590.04	22-Apr-2025 15:27:38	29.42	1.83	6.44	12.73	50.41	0	21	23.29	80.88	1090
1745332073598.03	22-Apr-2025 15:27:53	29.37	1.69	6.56	12.45	50.07	1	21	23.38	80.85	6539
1745332088608.04	22-Apr-2025 15:28:08	28.43	4.34	5.17	10.11	48.04	1	21	23.47	73.43	6651
1745332103614.16	22-Apr-2025 15:28:23	28.35	3.77	5.46	10.56	48.13	1	21	23.44	60.67	6632
1745332118619.2	22-Apr-2025 15:28:38	28.32	3.59	5.53	10.54	47.98	1	21.0299978758639	23.33	52.87	6643
1745332133626.37	22-Apr-2025 15:28:53	28.16	3.53	5.33	10.71	47.73	1	21.06	23.2	50.03	6634
1745332148627.33	22-Apr-2025 15:29:08	28.35	3.55	5.33	10.87	48.1	1	21.06	23.06	48.97	6651
1745332163632.13	22-Apr-2025 15:29:23	28.41	3.73	5.03	-22.96	14.22	0	21.06	22.96	48.12	6616
1745332178641.11	22-Apr-2025 15:29:38	28.81	1.2	5.66	13.12	48.79	0	21.0299985010663	22.96	53.3	6576
1745332193648.58	22-Apr-2025 15:29:53	28.91	1.24	6.04	13.49	49.68	0	21	22.91	63.87	8505
1745332208655.24	22-Apr-2025 15:30:08	28.89	1.35	5.64	13.64	49.51	0	21	22.85	69.25	6534
1745332223656.58	22-Apr-2025 15:30:23	28.87	1.42	5.51	13.51	49.31	0	21	22.83	72.03	10728
1745332238668.43	22-Apr-2025 15:30:38	28.89	1.56	5.59	13.57	49.6	0	21	22.85	74.01	6579
1745332253674.69	22-Apr-2025 15:30:53	28.91	1.73	5.63	13.44	49.7	0	21	22.87	75.39	10753
1745332268682.12	22-Apr-2025 15:31:08	28.98	1.75	5.86	13.34	49.93	0	21	22.93	76.5	6514
1745332283682.34	22-Apr-2025 15:31:23	29.03	1.75	5.9	13.23	49.91	0	21	22.98	77.42	10464
1745332298683.33	22-Apr-2025 15:31:38	29.08	1.81	6.01	13.07	49.97	0	21	23.04	78.18	6530
1745332313697.76	22-Apr-2025 15:31:53	29.12	1.95	6.14	12.91	50.12	0	21	23.12	78.69	5
1745332328709.08	22-Apr-2025 15:32:08	29.18	1.84	6.18	12.87	50.07	0	21	23.21	79.12	6508
1745332343721.14	22-Apr-2025 15:32:23	29.26	1.96	6.2	12.85	50.27	0	21	23.28	79.35	6559
1745332358721.87	22-Apr-2025 15:32:38	29.35	1.86	6.48	12.63	50.31	0	21	23.36	79.55	1080
1745332373730.61	22-Apr-2025 15:32:53	29.31	1.83	6.58	12.6	50.31	1	21	23.44	79.56	6538
1745332388741.04	22-Apr-2025 15:33:08	28.1	4.58	5.22	9.91	47.81	1	21	23.53	71.93	1111
1745332403755.85	22-Apr-2025 15:33:23	28.1	4.07	5.41	10.89	48.47	1	21	23.46	59.2	6677
1745332418764.69	22-Apr-2025 15:33:38	28.09	4.01	5.29	10.91	48.31	1	21.0299988832681	23.37	52.19	1106
1745332433774.64	22-Apr-2025 15:33:53	28.02	3.94	5.16	10.8	47.92	1	21.06	23.26	49.58	6629
1745332448788.95	22-Apr-2025 15:34:08	28.11	3.98	5.06	10.93	48.08	1	21.06	23.11	48.51	11026
1745332463789.47	22-Apr-2025 15:34:23	28.09	4.1	4.76	10.63	47.58	0	21.06	22.98	47.9	6633
1745332478795.6	22-Apr-2025 15:34:38	28.78	1.41	5.73	13.06	48.98	0	21.0299986347732	22.94	51.7	6584
1745332493800.36	22-Apr-2025 15:34:53	28.87	1.36	5.86	13.18	49.28	0	21	22.9	61.51	10739
1745332508814.43	22-Apr-2025 15:35:08	28.8	1.51	5.74	13.4	49.45	0	21	22.82	67.77	10560
1745332523816.27	22-Apr-2025 15:35:23	28.73	1.62	5.63	13.5	49.48	0	21	22.79	71.82	6525
1745332538826.72	22-Apr-2025 15:35:38	28.83	1.66	5.53	13.37	49.4	0	20.9700048278885	22.8	74.54	5080
1745332553842.01	22-Apr-2025 15:35:53	28.74	1.78	5.54	13.45	49.51	0	20.94	22.83	76.22	10613
1745332568856.76	22-Apr-2025 15:36:08	28.75	2.09	5.74	13.33	49.91	0	20.94	22.88	77.45	6575
1745332583871.83	22-Apr-2025 15:36:23	28.87	2.04	5.81	13.14	49.87	0	20.94	22.93	78.38	10908
1745332598879.86	22-Apr-2025 15:36:38	28.88	2.07	5.93	13.06	49.94	0	20.94	23	79.09	6534
1745332613890.71	22-Apr-2025 15:36:53	28.96	2.06	6.11	12.88	50.02	0	20.94	23.07	79.7	6565
1745332628906.21	22-Apr-2025 15:37:08	28.98	2.15	6.19	12.76	50.08	0	20.9700095798341	23.16	80.06	6521
1745332643912.12	22-Apr-2025 15:37:23	29.11	2.07	6.3	12.71	50.19	0	21	23.23	80.29	5480
1745332658923.67	22-Apr-2025 15:37:38	29.08	2.09	6.23	12.63	50.04	0	20.9699934442912	23.32	80.36	10937
1745332673928.67	22-Apr-2025 15:37:53	29.14	2.1	6.52	12.48	50.24	1	20.94	23.41	80.34	6555
1745332688938.45	22-Apr-2025 15:38:08	28.17	4.63	5.11	9.87	47.78	1	20.9699999821893	23.5	73.89	6632
1745332703948.24	22-Apr-2025 15:38:23	28.1	4.15	5.49	10.61	48.36	1	21	23.47	61.15	11053
1745332718949.12	22-Apr-2025 15:38:38	28.05	4.05	5.41	10.54	48.06	1	21.02999375533	23.37	53.56	10698
1745332733956.25	22-Apr-2025 15:38:53	27.91	4.03	5.26	10.85	48.05	1	21.06	23.25	50.5	6669
1745332748962.81	22-Apr-2025 15:39:08	28.04	4.14	5.04	11.16	48.38	1	21.06	23.13	48.78	0
1745332763973.58	22-Apr-2025 15:39:23	27.88	4.07	4.93	10.26	47.14	1	21.06	23.06	48.09	6626
1745332778981.55	22-Apr-2025 15:39:38	28.58	2.26	5.19	12.89	48.92	0	21.0300050435901	22.99	48.69	6593
1745332793994.57	22-Apr-2025 15:39:53	28.46	2.11	5.44	13.29	49.29	0	21	23.03	58.68	10634
1745332809002.58	22-Apr-2025 15:40:09	28.53	1.76	5.3	13.6	49.2	0	21	22.93	66.12	6558
1745332824013.31	22-Apr-2025 15:40:24	28.47	2	5.33	13.55	49.36	0	21	22.86	70.86	1093
1745332839019.44	22-Apr-2025 15:40:39	28.56	2	5.44	13.51	49.51	0	21	22.84	73.93	10588
1745332854027.91	22-Apr-2025 15:40:54	28.54	2.1	5.47	13.43	49.53	0	21	22.85	75.79	6530
1745332869033.33	22-Apr-2025 15:41:09	28.72	2.17	5.59	13.32	49.81	0	20.9700054211326	22.88	77.19	10492
1745332884044.18	22-Apr-2025 15:41:24	28.61	2.3	5.59	13.22	49.73	0	20.94	22.93	78.29	10610
1745332899046.19	22-Apr-2025 15:41:39	28.7	2.37	5.72	13.17	49.96	0	20.9700009998993	22.98	79.06	1074
1745332914047.2	22-Apr-2025 15:41:54	28.8	2.38	5.83	12.96	49.98	0	21	23.05	79.73	6521
1745332929051.35	22-Apr-2025 15:42:09	28.83	2.39	5.91	12.89	50.03	0	20.9700018218941	23.12	80.24	6568
1745332944057.33	22-Apr-2025 15:42:24	28.93	2.41	6.06	12.75	50.15	0	20.94	23.21	80.52	10492
1745332959070.26	22-Apr-2025 15:42:39	28.99	2.44	6.1	12.63	50.16	0	20.94	23.3	80.67	6530
1745332974083.54	22-Apr-2025 15:42:54	28.9	2.38	6.21	12.59	50.08	0	20.94	23.37	80.62	10643
1745332989097.94	22-Apr-2025 15:43:09	28.35	4.45	4.93	10.63	48.36	1	20.970002927896	23.47	78.95	6637
1745333004109.4	22-Apr-2025 15:43:24	27.73	4.54	5.22	10.66	48.15	1	21	23.49	65.24	6660
1745333019113.19	22-Apr-2025 15:43:39	27.83	4.42	5.16	10.44	47.86	1	21	23.41	55.45	6663
1745333034119.8	22-Apr-2025 15:43:54	27.77	4.25	5.22	10.69	47.93	1	21	23.35	51.2	1102
1745333049129.05	22-Apr-2025 15:44:09	27.77	4.33	5	10.95	48.04	1	21.0299952773378	23.24	49.11	10626
1745333064143.03	22-Apr-2025 15:44:24	27.84	4.43	4.75	10.43	47.45	1	21.06	23.13	47.96	6636
1745333079144	22-Apr-2025 15:44:39	28.24	3.14	4.92	12.42	48.72	0	21.0300143359711	23.01	47.73	6639
1745333094159.31	22-Apr-2025 15:44:54	28.64	1.87	5.64	13	49.14	0	21	23.02	55.82	6571
1745333109167.02	22-Apr-2025 15:45:09	28.42	1.86	5.61	13.26	49.15	0	20.9700056225199	22.89	64.42	6529
1745333124180.36	22-Apr-2025 15:45:24	28.5	1.92	5.46	13.44	49.32	0	20.94	22.83	69.68	6519
1745333139192.63	22-Apr-2025 15:45:39	28.49	2.24	5.44	13.58	49.76	0	20.94	22.8	73.07	1084
1745333154199.2	22-Apr-2025 15:45:54	28.58	2.26	5.35	13.3	49.48	0	20.94	22.8	75.31	1092
1745333169214.18	22-Apr-2025 15:46:09	28.38	2.44	5.48	13.29	49.58	0	20.94	22.84	76.93	6512
1745333184227.79	22-Apr-2025 15:46:24	28.47	2.52	5.48	13.14	49.62	0	20.94	22.89	77.98	6536
1745333199241.44	22-Apr-2025 15:46:39	28.58	2.48	5.57	13.09	49.72	0	20.94	22.96	78.82	1092
1745333214253.14	22-Apr-2025 15:46:54	28.56	2.62	5.65	13.02	49.84	0	20.94	23.03	79.48	6579
1745333229268.54	22-Apr-2025 15:47:09	28.6	2.66	5.84	12.97	50.07	0	20.94	23.1	79.99	1085
1745333244276.64	22-Apr-2025 15:47:24	28.71	2.66	5.94	12.82	50.13	0	20.94	23.18	80.32	6545
1745333259278.04	22-Apr-2025 15:47:39	28.68	2.58	5.99	12.63	49.88	0	20.94	23.26	80.49	10600
1745333274279.89	22-Apr-2025 15:47:54	28.79	2.72	6.16	12.65	50.33	0	20.94	23.35	80.47	1078
1745333289289.09	22-Apr-2025 15:48:09	28.59	3.17	5.33	11.5	48.59	1	20.9700031810044	23.43	80.35	6575
1745333304295.1	22-Apr-2025 15:48:24	27.91	5.06	4.96	10.24	48.18	1	21	23.49	68.98	6624
1745333319304.72	22-Apr-2025 15:48:39	27.63	4.61	5.19	10.59	48.03	1	21	23.47	57.58	1102
1745333334316.68	22-Apr-2025 15:48:54	27.74	4.62	4.98	10.57	47.9	1	21	23.35	51.95	10316
1745333349331.53	22-Apr-2025 15:49:09	27.59	4.64	5	10.75	47.98	1	21.0300033671639	23.24	49.5	6631
1745333364343	22-Apr-2025 15:49:24	27.7	4.75	4.83	10.4	47.68	1	21.06	23.1	48.3	6682
1745333379355.62	22-Apr-2025 15:49:39	27.69	4.84	4.46	10.8	47.79	0	21.06	22.94	47.69	6662
1745333394357.94	22-Apr-2025 15:49:54	28.1	2.38	5.19	13.15	48.81	0	21.06	22.91	51.79	10811
1745333409366.23	22-Apr-2025 15:50:09	28.14	2.26	5.6	13.4	49.4	0	21.0300073744816	22.86	61.36	6536
1745333424381.9	22-Apr-2025 15:50:24	28.25	2.23	5.34	13.6	49.43	0	21	22.77	67.72	6524
1745333439392.08	22-Apr-2025 15:50:39	28.24	2.31	5.14	13.42	49.12	0	20.9350050409874	22.75	71.99	10948
1745333454404.59	22-Apr-2025 15:50:54	28.26	2.47	5.06	13.5	49.29	0	20.87	22.75	74.51	6543
1745333469413.09	22-Apr-2025 15:51:09	28.22	2.69	5.13	13.65	49.69	0	20.87	22.78	76.28	6573
1745333484421.53	22-Apr-2025 15:51:24	28.32	2.67	5.17	13.31	49.47	0	20.87	22.82	77.58	6525
1745333499423.15	22-Apr-2025 15:51:39	28.27	2.84	5.14	13.39	49.64	0	20.87	22.87	78.61	6522
1745333514438.46	22-Apr-2025 15:51:54	28.46	2.88	5.45	13.18	49.97	0	20.87	22.94	79.36	6516
1745333529450.51	22-Apr-2025 15:52:09	28.43	2.8	5.67	13.07	49.98	0	20.87	23.02	80.01	6519
1745333544462.54	22-Apr-2025 15:52:24	28.55	2.95	5.73	12.77	50	0	20.87	23.08	80.37	10439
1745333559476.72	22-Apr-2025 15:52:39	28.53	3.03	5.95	12.7	50.21	0	20.87	23.17	80.67	6532
1745333574489.32	22-Apr-2025 15:52:54	28.6	2.89	5.97	12.85	50.3	0	20.87	23.25	80.83	6554
1745333589505.11	22-Apr-2025 15:53:09	28.64	2.88	6.01	12.53	50.06	1	20.87	23.36	80.74	6535
1745333604515.76	22-Apr-2025 15:53:24	27.48	5.47	4.65	10.25	47.86	1	20.87	23.45	74.53	6609
1745333619523.68	22-Apr-2025 15:53:39	27.53	5.08	4.97	10.86	48.45	1	20.9049923275528	23.43	61.52	10814
1745333634538.18	22-Apr-2025 15:53:54	27.59	4.69	5.01	10.65	47.93	1	20.94	23.37	53.49	6621
1745333649541.31	22-Apr-2025 15:54:09	27.54	4.65	4.86	10.71	47.76	1	20.94	23.23	50.31	6636
1745333664548.33	22-Apr-2025 15:54:24	27.66	4.9	4.66	10.64	47.87	1	20.94	23.09	48.7	10966
1745333679550.29	22-Apr-2025 15:54:39	27.49	4.82	4.31	10.56	47.18	1	20.94	22.93	47.92	10635
1745333694560.24	22-Apr-2025 15:54:54	28.17	2.88	4.99	12.92	48.96	0	20.94	22.81	48.33	10868
1745333709563.13	22-Apr-2025 15:55:09	28.21	2.6	5.4	13.31	49.53	0	20.94	22.89	58.06	6596
1745333724575.57	22-Apr-2025 15:55:24	28.22	2.4	5.34	13.45	49.41	0	20.94	22.79	65.88	6532
1745333739576.56	22-Apr-2025 15:55:39	28.17	2.55	5.17	13.73	49.61	0	20.905006239404	22.74	70.68	1914
1745333754582.89	22-Apr-2025 15:55:54	28.22	2.61	5.24	13.46	49.53	0	20.87	22.73	73.89	6580
1745333769590.6	22-Apr-2025 15:56:09	28.32	2.59	5.38	13.37	49.66	0	20.87	22.74	75.68	6524
1745333784600.63	22-Apr-2025 15:56:24	28.39	2.68	5.41	13.35	49.82	0	20.87	22.78	77.1	6571
1745333799613.59	22-Apr-2025 15:56:39	28.51	2.67	5.71	12.93	49.83	0	20.87	22.83	78.18	6511
1745333814628.32	22-Apr-2025 15:56:54	28.53	2.93	5.39	13.02	49.87	0	20.87	22.91	79.03	6554
1745333829642.99	22-Apr-2025 15:57:09	28.51	2.92	5.66	12.91	50.01	0	20.87	22.97	79.78	10951
1745333844658.43	22-Apr-2025 15:57:24	28.53	2.97	5.7	12.98	50.18	0	20.87	23.05	80.25	6559
1745333859666.83	22-Apr-2025 15:57:39	28.6	3.07	5.92	12.72	50.31	0	20.9049971483943	23.14	80.54	10831
1745333874677.67	22-Apr-2025 15:57:54	28.74	2.96	6	12.5	50.2	0	20.94	23.23	80.64	10751
1745333889687.55	22-Apr-2025 15:58:09	28.72	3.03	6.13	12.57	50.45	0	20.9049893801543	23.32	80.61	6567
1745333904688.32	22-Apr-2025 15:58:24	28.11	4.96	4.7	10.61	48.37	1	20.87	23.41	79.76	6599
1745333919700.3	22-Apr-2025 15:58:39	27.71	5.35	4.78	10.29	48.13	1	20.9050048645479	23.42	66.82	11043
1745333934708.11	22-Apr-2025 15:58:54	27.61	4.98	5.02	10.89	48.5	1	20.94	23.36	56.01	9235
1745333949710.09	22-Apr-2025 15:59:09	27.51	5.02	4.92	10.6	48.05	1	20.94	23.24	51.67	6652
1745333964722.31	22-Apr-2025 15:59:24	27.62	5.04	4.6	10.46	47.71	1	20.94	23.07	49.6	7
1745333979731.28	22-Apr-2025 15:59:39	27.47	5.05	4.25	10.75	47.52	1	20.9699966198345	22.93	47.96	6630
1745333994743.64	22-Apr-2025 15:59:54	27.68	4.13	4.4	12.53	48.74	0	21	22.75	48.14	10798
1745334009749.82	22-Apr-2025 16:00:09	28.1	2.53	5.31	13.29	49.23	0	20.9700019021713	22.81	56.25	6567
1745334024757.91	22-Apr-2025 16:00:24	28.17	2.51	5.44	13.5	49.62	0	20.94	22.72	64.76	10574
1745334039772.07	22-Apr-2025 16:00:39	28.02	2.82	5.18	13.57	49.59	0	20.9049923265249	22.69	69.92	1076
1745334054779.65	22-Apr-2025 16:00:54	28.03	2.86	5.07	13.6	49.57	0	20.87	22.67	73.4	6557
1745334069787.32	22-Apr-2025 16:01:09	28.12	2.96	5.18	13.53	49.79	0	20.87	22.7	75.58	6516
1745334084790.24	22-Apr-2025 16:01:24	28.16	3.01	5.19	13.45	49.81	0	20.87	22.74	77.01	6559
1745334099803.17	22-Apr-2025 16:01:39	28.14	3.1	5.22	13.37	49.82	0	20.8400015908291	22.79	78.1	6510
1745334114817.7	22-Apr-2025 16:01:54	28.18	3.21	5.26	13.13	49.78	0	20.81	22.87	79.02	6549
1745334129833.18	22-Apr-2025 16:02:09	28.25	3.29	5.39	13.18	50.11	0	20.81	22.94	79.65	6519
1745334144845.69	22-Apr-2025 16:02:24	28.35	3.31	5.62	13.1	50.37	0	20.81	23.01	80.14	10453
1745334159859.85	22-Apr-2025 16:02:39	28.41	3.21	5.75	12.92	50.28	0	20.8400014837805	23.08	80.49	6571
1745334174872.52	22-Apr-2025 16:02:54	28.41	3.26	5.79	12.86	50.32	0	20.87	23.16	80.6	1131
1745334189879.01	22-Apr-2025 16:03:09	28.4	3.22	5.98	12.69	50.3	0	20.87	23.25	80.61	3627
1745334204892.55	22-Apr-2025 16:03:24	28.39	3.34	5.6	12.17	49.5	1	20.87	23.35	80.49	6575
1745334219906.52	22-Apr-2025 16:03:39	27.47	5.62	4.49	9.95	47.52	1	20.87	23.4	69.23	6615
1745334234920.38	22-Apr-2025 16:03:54	27.43	5.33	4.91	10.46	48.13	1	20.87	23.38	57.75	6672
1745334249922.42	22-Apr-2025 16:04:09	27.37	5.19	4.82	10.75	48.13	1	20.9049857223705	23.24	52.14	6606
1745334264936.71	22-Apr-2025 16:04:24	27.4	5.19	4.56	10.79	47.95	1	20.94	23.1	49.58	6666
1745334279944.89	22-Apr-2025 16:04:39	27.39	5.43	4.3	10.41	47.54	1	20.9699962012844	22.96	48.23	6616
1745334294956.88	22-Apr-2025 16:04:54	27.19	5.51	4.03	10.85	47.59	0	21	22.88	47.93	6623
1745334309965.8	22-Apr-2025 16:05:09	27.78	2.84	5.06	13.42	49.09	0	20.9349959481193	22.85	52.48	10661
1745334324972.84	22-Apr-2025 16:05:24	27.93	2.74	5.1	13.48	49.26	0	20.87	22.8	62.35	6546
1745334339981.63	22-Apr-2025 16:05:39	27.99	2.86	5.07	13.69	49.61	0	20.87	22.72	68.45	3762
1745334354990.4	22-Apr-2025 16:05:54	27.95	3.06	4.96	13.63	49.59	0	20.87	22.7	72.28	10440
1745334369998.87	22-Apr-2025 16:06:09	27.95	3.08	4.96	13.53	49.52	0	20.8400007127157	22.71	74.7	6523
1745334385008.04	22-Apr-2025 16:06:25	27.99	3.21	5.11	13.32	49.62	0	20.81	22.73	76.28	10556
1745334400020.52	22-Apr-2025 16:06:40	28.03	3.33	5.14	13.33	49.82	0	20.8400009606574	22.78	77.49	6560
1745334415032.04	22-Apr-2025 16:06:55	28.06	3.39	5.25	13.4	50.1	0	20.87	22.84	78.36	6517
1745334430044.52	22-Apr-2025 16:07:10	28.09	3.42	5.23	13.19	49.93	0	20.839988476599	22.92	79.17	6551
1745334445045.48	22-Apr-2025 16:07:25	28.11	3.51	5.28	13.08	49.98	0	20.81	22.99	79.78	6500
1745334460057.24	22-Apr-2025 16:07:40	28.2	3.55	5.36	13.03	50.13	0	20.81	23.07	80.18	2361
1745334475066.52	22-Apr-2025 16:07:55	28.19	3.51	5.75	12.98	50.44	0	20.81	23.15	80.43	1
1745334490080.81	22-Apr-2025 16:08:10	28.28	3.51	5.83	12.84	50.47	0	20.81	23.25	80.48	9615
1745334505095.45	22-Apr-2025 16:08:25	28.29	3.5	5.91	203.76	241.46	1	20.81	23.33	80.48	6522
1745334520109.61	22-Apr-2025 16:08:40	27.31	6.07	4.31	10.3	48	1	20.8400058325434	23.42	73.6	6620
1745334535117.93	22-Apr-2025 16:08:55	27.17	5.5	4.9	10.52	48.09	1	20.87	23.39	60.94	6668
1745334550123	22-Apr-2025 16:09:10	27.34	5.47	4.68	10.65	48.15	1	20.9049965376862	23.32	53.12	6619
1745334565131.04	22-Apr-2025 16:09:25	27.34	5.24	4.68	10.28	47.54	1	20.94	23.2	50.26	6672
1745334580135.71	22-Apr-2025 16:09:40	27.38	5.48	4.26	10.47	47.6	1	20.94	23.06	48.22	6638
1745334595146.39	22-Apr-2025 16:09:55	27.25	5.52	4.2	10.6	47.56	1	20.94	22.93	47.93	10686
1745334610162.02	22-Apr-2025 16:10:10	27.79	3.44	4.64	13.27	49.14	0	20.94	22.87	48.59	6669
1745334625177.84	22-Apr-2025 16:10:25	27.94	3.1	5.08	13.28	49.4	0	20.94	22.88	58.54	6535
1745334640193.14	22-Apr-2025 16:10:40	27.79	2.98	5.19	13.65	49.61	0	20.9049938798863	22.74	66.53	6572
1745334655203.19	22-Apr-2025 16:10:55	27.84	3.23	5.07	13.68	49.82	0	20.87	22.69	71.1	6574
1745334670211.09	22-Apr-2025 16:11:10	27.81	3.35	4.86	13.58	49.61	0	20.8399999136194	22.69	73.97	6583
1745334685218.9	22-Apr-2025 16:11:25	27.77	3.32	4.83	13.53	49.45	0	20.81	22.7	75.89	6517
1745334700222.77	22-Apr-2025 16:11:40	27.89	3.47	4.8	13.49	49.65	0	20.81	22.76	77.32	5019
1745334715233.78	22-Apr-2025 16:11:55	27.93	3.54	4.88	13.4	49.74	0	20.81	22.81	78.42	6552
1745334730246.62	22-Apr-2025 16:12:10	27.87	3.67	5.24	13.23	50.01	0	20.81	22.87	79.3	6514
1745334745247.09	22-Apr-2025 16:12:25	28	3.62	5.19	13.2	50.02	0	20.81	22.95	79.91	10562
1745334760251.68	22-Apr-2025 16:12:40	28.03	3.69	5.33	13	50.05	0	20.81	23.02	80.39	6531
1745334775263.05	22-Apr-2025 16:12:55	28.2	3.68	5.46	12.93	50.27	0	20.81	23.09	80.72	6555
1745334790277.64	22-Apr-2025 16:13:10	28.19	3.74	5.62	12.7	50.25	0	20.81	23.18	80.96	6520
1745334805285.7	22-Apr-2025 16:13:25	28.25	3.66	5.75	12.68	50.33	0	20.81	23.27	80.9	10625
1745334820295.18	22-Apr-2025 16:13:40	27.6	5.89	4.38	10.47	48.35	1	20.8399965938477	23.37	79.59	6650
1745334835308.07	22-Apr-2025 16:13:55	27.05	5.8	4.68	10.56	48.09	1	20.87	23.38	66.39	11055
1745334850319.63	22-Apr-2025 16:14:10	27.28	5.59	4.66	10.7	48.22	1	20.9050117541226	23.3	55.41	1111
1745334865321.12	22-Apr-2025 16:14:25	27.18	5.36	4.5	10.54	47.58	1	20.94	23.19	51.32	6599
1745334880331.7	22-Apr-2025 16:14:40	27.19	5.7	4.33	10.56	47.79	1	20.94	23.07	49.02	6661
1745334895340.12	22-Apr-2025 16:14:55	27.09	5.9	4.34	10.83	48.15	1	20.94	22.93	47.93	6635
1745334910349.23	22-Apr-2025 16:15:10	27.03	5.87	3.93	11.27	48.1	0	20.9050048931536	22.83	47.84	6626
1745334925362.53	22-Apr-2025 16:15:25	27.6	3.23	4.94	13.49	49.26	0	20.87	22.84	53.41	6611
1745334940372.74	22-Apr-2025 16:15:40	27.68	3.28	5.17	13.7	49.83	0	20.8400018170122	22.77	62.76	6579
1745334955384.77	22-Apr-2025 16:15:55	27.67	3.29	4.93	13.67	49.56	0	20.81	22.69	68.7	6531
1745334970397.4	22-Apr-2025 16:16:10	27.81	3.34	4.92	13.48	49.54	0	20.81	22.66	72.54	6529
1745334985402.82	22-Apr-2025 16:16:25	27.81	3.57	4.87	13.78	50.03	0	20.81	22.68	74.9	1097
1745335000415.94	22-Apr-2025 16:16:40	27.85	3.61	4.9	13.44	49.81	0	20.81	22.69	76.57	6529
1745335015429.45	22-Apr-2025 16:16:55	27.83	3.74	4.79	13.44	49.8	0	20.81	22.74	77.82	6562
1745335030430.33	22-Apr-2025 16:17:10	27.87	3.78	4.97	13.42	50.04	0	20.81	22.69	78.79	10608
1745335045437.11	22-Apr-2025 16:17:25	27.95	3.93	5.15	13.15	50.19	0	20.81	22.85	79.55	10647
1745335060447.38	22-Apr-2025 16:17:40	28	3.83	5.22	12.85	49.9	0	20.81	22.94	80.18	6521
1745335075457.58	22-Apr-2025 16:17:55	28	3.82	5.45	12.85	50.11	0	20.81	23	80.63	6531
1745335090473.58	22-Apr-2025 16:18:10	28.13	3.96	5.5	12.77	50.36	0	20.81	23.09	80.88	6520
1745335105474.21	22-Apr-2025 16:18:25	28.12	3.95	5.74	12.75	50.56	0	20.81	23.1	81.08	6511
1745335120485.06	22-Apr-2025 16:18:40	28.07	3.9	5.73	12.62	50.32	1	20.8399952534504	23.25	81.03	6546
1745335135500.65	22-Apr-2025 16:18:55	27.15	6.47	4.41	10.17	48.2	1	20.87	23.36	73.26	6616
1745335150516.47	22-Apr-2025 16:19:10	27.23	5.85	4.63	10.86	48.57	1	20.87	23.35	60.45	6631
1745335165531.26	22-Apr-2025 16:19:25	27.17	5.68	4.44	10.92	48.2	1	20.87	23.26	53.21	6610
1745335180543.58	22-Apr-2025 16:19:40	27.01	5.89	4.16	10.41	47.48	1	20.9050098341629	23.15	50.21	6624
1745335195547.47	22-Apr-2025 16:19:55	27.08	5.85	4.01	10.93	47.87	1	20.94	23.05	48.53	6645
1745335210552.36	22-Apr-2025 16:20:10	26.94	5.98	3.97	10.99	47.88	1	20.94	22.9	48.04	1099
1745335225558.48	22-Apr-2025 16:20:25	27.54	3.93	4.42	13.45	49.34	0	20.94	22.85	48.85	1110
1745335240566.49	22-Apr-2025 16:20:40	27.59	3.68	4.86	13.51	49.65	0	20.9050079225218	22.89	58.62	6620
1745335255581.3	22-Apr-2025 16:20:55	27.59	3.47	4.84	13.83	49.72	0	20.87	22.76	66.18	6521
1745335270596.05	22-Apr-2025 16:21:10	27.59	3.62	4.74	13.76	49.7	0	20.8399964608263	22.71	71.26	6581
1745335285607.26	22-Apr-2025 16:21:25	27.66	3.6	4.63	13.56	49.45	0	20.81	22.71	74.17	6563
1745335300619.6	22-Apr-2025 16:21:40	27.69	3.89	4.72	13.52	49.82	0	20.81	22.73	76.11	10640
1745335315619.89	22-Apr-2025 16:21:55	27.73	3.8	4.7	13.3	49.53	0	20.81	22.77	77.46	6488
1745335330633.67	22-Apr-2025 16:22:10	27.68	3.92	4.82	13.26	49.68	0	20.81	22.82	78.6	6526
1745335345637.74	22-Apr-2025 16:22:25	27.85	3.98	5	13.06	49.9	0	20.81	22.88	79.48	6551
1745335360644.14	22-Apr-2025 16:22:40	27.84	4.04	5.12	12.95	49.95	0	20.81	22.94	80.18	10478
1745335375656.93	22-Apr-2025 16:22:55	27.93	3.92	5.36	12.85	50.06	0	20.81	23.02	80.68	10477
1745335390670.42	22-Apr-2025 16:23:10	27.99	4.22	5.46	12.8	50.47	0	20.81	23.1	80.96	10452
1745335405679.4	22-Apr-2025 16:23:25	28.06	4.09	5.56	12.71	50.41	0	20.81	23.18	81.1	6571
1745335420686.74	22-Apr-2025 16:23:40	28.12	4.04	5.56	12.59	50.32	0	20.81	23.27	81.13	6556
1745335435693.5	22-Apr-2025 16:23:55	27.7	5.95	4.23	10.74	48.61	1	20.81	23.37	79.91	6680
1745335450705.92	22-Apr-2025 16:24:10	27.04	6.11	4.38	10.4	47.93	1	20.8400103858675	23.37	66.79	10703
1745335465707.95	22-Apr-2025 16:24:25	27.12	5.96	4.66	10.65	48.39	1	20.87	23.31	55.99	6662
1745335480721.86	22-Apr-2025 16:24:40	27.19	5.89	4.09	10.29	47.47	1	20.87	23.19	51.3	10747
1745335495737.17	22-Apr-2025 16:24:55	27.11	5.91	4.24	10.36	47.62	1	20.87	23.07	49.21	6627
1745335510751.3	22-Apr-2025 16:25:10	26.99	5.99	4.07	10.61	47.66	1	20.87	22.96	48.42	6660
1745335525758.8	22-Apr-2025 16:25:25	27.18	5.08	4.12	12.59	48.97	0	20.87	22.89	48.3	6662
1745335540768.27	22-Apr-2025 16:25:40	27.57	3.45	4.9	13.12	49.04	0	20.87	22.94	56.19	6533
1745335555783.57	22-Apr-2025 16:25:55	27.72	3.42	5.11	13.35	49.59	0	20.87	22.83	64.78	10477
1745335570791.41	22-Apr-2025 16:26:10	27.57	3.5	4.82	13.5	49.4	0	20.8100097047799	22.74	69.95	6549
1745335585804.11	22-Apr-2025 16:26:25	27.62	3.68	4.8	13.5	49.6	0	20.75	22.74	73.4	6562
1745335600817.94	22-Apr-2025 16:26:40	27.63	3.8	4.87	13.23	49.53	0	20.75	22.75	75.62	10532
1745335615830.54	22-Apr-2025 16:26:55	27.62	3.94	4.81	13.38	49.75	0	20.75	22.79	77.13	6540
1745335630839.18	22-Apr-2025 16:27:10	27.62	4.05	4.93	13.08	49.69	0	20.75	22.83	78.19	6564
1745335645846.69	22-Apr-2025 16:27:25	27.66	4	4.9	13.07	49.62	0	20.75	22.88	79.13	6571
1745335660851.25	22-Apr-2025 16:27:40	27.69	4.01	5.14	12.91	49.76	0	20.75	22.95	79.87	6524
1745335675853.47	22-Apr-2025 16:27:55	27.83	4.22	5.19	12.75	50	0	20.75	23.02	80.33	6511
1745335690865.28	22-Apr-2025 16:28:10	27.82	4.3	5.38	12.77	50.27	0	20.7799962939028	23.11	80.72	8895
1745335705880.79	22-Apr-2025 16:28:25	27.94	4.27	5.61	12.63	50.46	0	20.81	23.19	80.91	10508
1745335720890.07	22-Apr-2025 16:28:40	27.94	4.23	5.55	12.45	50.16	0	20.81	23.27	80.91	10506
1745335735901.03	22-Apr-2025 16:28:55	27.88	4.43	4.87	11.58	48.76	1	20.81	23.36	80.74	6596
1745335750913.15	22-Apr-2025 16:29:10	26.96	6.73	NaN	10.09	43.79	1	20.8400034524429	23.42	69.89	6615
1745335765921.81	22-Apr-2025 16:29:25	26.9	6.14	4.37	10.77	48.17	1	20.87	23.37	58.61	6625
1745335780928.82	22-Apr-2025 16:29:40	26.7	6.21	4.12	10.43	47.46	1	20.87	23.3	52.18	6620
1745335795933.45	22-Apr-2025 16:29:55	26.93	6.16	3.94	10.74	47.77	1	20.87	23.2	49.83	6632
1745335810945.17	22-Apr-2025 16:30:10	26.61	6.41	3.87	10.58	47.48	1	20.87	23.11	48.63	6599
1745335825957.68	22-Apr-2025 16:30:25	26.62	6.39	3.8	10.78	47.59	1	20.87	23	48.23	8605
1745335840958.86	22-Apr-2025 16:30:40	27.17	4.02	4.44	13.35	48.98	0	20.8400103954811	22.94	49.81	6572
1745335855970.44	22-Apr-2025 16:30:55	27.27	3.87	4.67	13.65	49.47	0	20.81	22.92	59.74	6602
1745335870984.94	22-Apr-2025 16:31:10	27.21	3.88	4.51	13.72	49.32	0	20.81	22.8	66.87	10474
1745335885998.71	22-Apr-2025 16:31:25	27.16	4.13	4.33	13.75	49.37	0	20.81	22.72	71.27	6564
1745335901007.1	22-Apr-2025 16:31:41	27.27	4.2	4.55	13.67	49.68	0	20.81	22.73	74.49	10554
1745335916012.43	22-Apr-2025 16:31:56	27.21	4.19	4.4	13.48	49.28	0	20.81	22.74	76.39	6520
1745335931020.73	22-Apr-2025 16:32:11	27.29	4.34	4.58	13.34	49.55	0	20.81	22.78	77.74	6555
1745335946034.26	22-Apr-2025 16:32:26	27.47	4.5	4.64	13.23	49.84	0	20.81	22.82	78.78	6518
1745335961042.13	22-Apr-2025 16:32:41	27.46	4.38	4.85	13.11	49.81	0	20.8399955957304	22.88	79.53	1081
1745335976054.4	22-Apr-2025 16:32:56	27.58	4.56	4.99	13.04	50.18	0	20.87	22.95	80.17	6519
1745335991067	22-Apr-2025 16:33:11	27.6	4.49	5.01	12.98	50.09	0	20.8400019896524	23.03	80.69	1082
1745336006081.58	22-Apr-2025 16:33:26	27.73	4.6	5.3	12.82	50.45	0	20.81	23.11	81	6514
1745336021086.3	22-Apr-2025 16:33:41	27.79	4.57	5.22	12.72	50.3	0	20.8399950743783	23.06	81.17	6564
1745336036095.94	22-Apr-2025 16:33:56	27.74	4.57	5.39	12.51	50.21	1	20.87	23.21	81.15	6568
1745336051110.02	22-Apr-2025 16:34:11	27	7.05	3.79	10.3	48.14	1	20.87	23.33	78.52	6651
1745336066115.83	22-Apr-2025 16:34:26	26.76	6.59	4.12	10.78	48.26	1	20.87	23.36	65.03	1107
1745336081117.35	22-Apr-2025 16:34:41	26.73	6.54	4.01	10.18	47.47	1	20.904990549125	23.3	55.15	6604
1745336096126.98	22-Apr-2025 16:34:56	26.87	6.54	3.83	10.43	47.67	1	20.94	23.18	51.33	1093
1745336111132.41	22-Apr-2025 16:35:11	26.71	6.41	3.87	10.56	47.55	1	20.94	23.08	49.32	6672
1745336126137.27	22-Apr-2025 16:35:26	26.71	6.49	3.79	10.9	47.89	1	20.94	22.92	48.65	6614
1745336141149.12	22-Apr-2025 16:35:41	26.87	5.48	3.78	12.81	48.94	0	20.94	22.83	48.69	6667
1745336156157.23	22-Apr-2025 16:35:56	27.28	3.84	4.63	13.2	48.95	0	20.94	22.86	56.19	6622
1745336354381.71	22-Apr-2025 16:39:14	27.56	5.43	4.25	11.29	48.54	1	20.81	23.32	80.92	6604
1745336369391.14	22-Apr-2025 16:39:29	26.76	6.99	3.97	10.32	48.04	1	20.8399953147114	23.39	68.95	6610
1745336384405.25	22-Apr-2025 16:39:44	26.68	6.62	3.9	9.93	47.13	1	20.87	23.33	57.17	6652
1745336399412.79	22-Apr-2025 16:39:59	26.69	6.45	3.85	10.52	47.51	1	20.9049948166051	23.25	52.17	6624
1745336414424.77	22-Apr-2025 16:40:14	26.67	6.54	3.75	10.61	47.58	1	20.94	23.15	49.85	10625
1745336429431.51	22-Apr-2025 16:40:29	26.62	6.64	3.67	10.62	47.54	1	20.94	23.03	48.38	6659
1745336444441.44	22-Apr-2025 16:40:44	26.59	6.7	3.47	10.89	47.64	1	20.94	22.86	48.32	10647
1745336459443.25	22-Apr-2025 16:40:59	27.09	4.24	4.65	13.34	49.32	0	20.87500705539	22.85	52.97	6600
1745336474448.31	22-Apr-2025 16:41:14	27.07	4.2	4.67	13.44	49.38	0	20.81	22.79	62.46	6533
1745336489453.28	22-Apr-2025 16:41:29	27.23	4.17	4.42	13.44	49.27	0	20.780007393923	22.73	68.61	6583
1745336504465.64	22-Apr-2025 16:41:44	27.23	4.34	4.38	13.64	49.59	0	20.75	22.7	72.6	6537
1745336519480.1	22-Apr-2025 16:41:59	27.28	4.27	4.42	13.5	49.47	0	20.75	22.7	75.09	6535
1745336534495.6	22-Apr-2025 16:42:14	27.34	4.46	4.69	13.35	49.84	0	20.75	22.73	76.75	1093
1745336549501.74	22-Apr-2025 16:42:29	27.35	4.66	4.52	13.26	49.78	0	20.75	22.76	77.95	10479
1745336564509.67	22-Apr-2025 16:42:44	27.33	4.62	4.49	13.05	49.5	0	20.75	22.83	78.87	6561
1745336579518.21	22-Apr-2025 16:42:59	27.39	4.75	4.7	13.08	49.92	0	20.75	22.89	79.63	6561
1745336594521.95	22-Apr-2025 16:43:14	27.48	4.77	4.74	12.95	49.93	0	20.75	22.96	80.28	10471
1745336609537.01	22-Apr-2025 16:43:29	27.53	4.93	5.04	12.84	50.33	0	20.75	23.04	80.73	10474
1745336624542.08	22-Apr-2025 16:43:44	27.61	4.92	5.19	12.72	50.43	0	20.75	23.12	81.03	6534
1745336639560.11	22-Apr-2025 16:43:59	27.71	4.94	5.23	12.65	50.54	0	20.7800102658366	23.21	81.17	10747
1745336654567.86	22-Apr-2025 16:44:14	27.67	4.99	5.39	12.5	50.55	1	20.81	23.29	81.11	6524
1745336669575.43	22-Apr-2025 16:44:29	26.73	7.28	3.74	10.05	47.81	1	20.81	23.39	74.27	10628
1745336684579.2	22-Apr-2025 16:44:44	26.8	7.01	3.69	10.41	47.91	1	20.81	23.33	61.72	10637
1745336699585.48	22-Apr-2025 16:44:59	26.84	6.84	3.53	10.39	47.6	1	20.8399991698043	23.24	53.68	1111
1745336714592.6	22-Apr-2025 16:45:14	26.61	6.82	3.66	10.64	47.72	1	20.87	23.09	50.7	6679
1745336729607.69	22-Apr-2025 16:45:29	26.53	6.78	3.48	10.8	47.59	1	20.87	23.02	49.06	10647
1745336744612.66	22-Apr-2025 16:45:44	26.64	6.77	3.54	10.77	47.72	1	20.87	22.89	48.37	6666
1745336759622.42	22-Apr-2025 16:45:59	27.06	4.63	4.15	13.13	48.97	0	20.8399941554966	22.8	48.81	6623
1745336774626.33	22-Apr-2025 16:46:14	27.3	4.28	4.45	13.35	49.38	0	20.81	22.83	58.88	6563
1745336789628.15	22-Apr-2025 16:46:29	27.16	4.24	4.48	13.38	49.26	0	20.81	22.72	66.16	6536
1745336804631.72	22-Apr-2025 16:46:44	27.19	4.49	4.46	13.59	49.73	0	20.81	22.66	70.98	10477
1745336819646.2	22-Apr-2025 16:46:59	27.12	4.59	4.42	13.53	49.66	0	20.81	22.65	74.04	1
1745336834654.11	22-Apr-2025 16:47:14	27.22	4.68	4.48	13.53	49.9	0	20.81	22.64	75.94	6511
1745336849665.13	22-Apr-2025 16:47:29	27.25	4.71	4.38	13.31	49.64	0	20.7799932265899	22.7	77.31	10704
1745336864669.37	22-Apr-2025 16:47:44	27.24	4.68	4.32	13.27	49.51	0	20.75	22.77	78.27	6545
1745336879670.05	22-Apr-2025 16:47:59	27.27	4.8	4.53	13.06	49.66	0	20.7799955606729	22.85	79.13	10458
1745336894675.17	22-Apr-2025 16:48:14	27.39	4.87	4.67	12.95	49.89	0	20.81	22.92	79.85	10600
1745336909679.2	22-Apr-2025 16:48:29	27.5	4.89	4.8	12.81	49.99	0	20.81	22.99	80.41	6483
1745336924683.17	22-Apr-2025 16:48:44	27.54	4.94	5.01	12.65	50.14	0	20.81	23.07	80.77	6567
1745336939688.78	22-Apr-2025 16:48:59	27.55	4.88	5.08	12.6	50.11	0	20.81	23.12	80.93	6560
1745336954699.71	22-Apr-2025 16:49:14	27.59	5	5.17	12.5	50.27	0	20.81	23.22	80.89	5912
1745336969715.26	22-Apr-2025 16:49:29	27.26	6.81	3.6	10.83	48.5	1	20.81	23.3	79.5	6652
1745336984715.78	22-Apr-2025 16:49:44	26.48	7.05	3.59	10.24	47.36	1	20.81	23.32	66.32	6647
1745336999716.83	22-Apr-2025 16:49:59	26.58	6.92	3.62	10.56	47.68	1	20.8399895161215	23.25	55.73	6656
1745337014728.38	22-Apr-2025 16:50:14	26.69	6.85	3.59	10.67	47.81	1	20.87	23.15	51.37	755
1745337029742.85	22-Apr-2025 16:50:29	26.42	7.01	3.31	10.52	47.26	1	20.87	23.04	49.36	10745
1745337044743.22	22-Apr-2025 16:50:44	26.51	7.25	3.1	11.11	47.97	1	20.87	22.92	48.61	10769
1745337059755.85	22-Apr-2025 16:50:59	26.28	7.18	3.16	11.32	47.95	0	20.87	22.78	48.39	10805
1745337074761.26	22-Apr-2025 16:51:14	26.94	4.64	4.11	13.49	49.18	0	20.87	22.77	53.15	6595
1745337089762.47	22-Apr-2025 16:51:29	26.96	4.39	4.4	13.52	49.28	0	20.8400140084396	22.74	63.27	6546
1745337104777.69	22-Apr-2025 16:51:44	27	4.61	4.22	13.68	49.52	0	20.81	22.67	68.85	10477
1745337119784.43	22-Apr-2025 16:51:59	27.11	4.63	4.26	13.69	49.69	0	20.81	22.66	72.91	6561
1745337134800.12	22-Apr-2025 16:52:14	27.03	4.8	4.16	13.52	49.51	0	20.81	22.66	75.29	5067
1745337149813.83	22-Apr-2025 16:52:29	27.09	4.96	4.21	13.37	49.64	0	20.779992405652	22.7	76.84	10452
1745337164819.94	22-Apr-2025 16:52:44	26.89	4.92	4.49	13.26	49.56	0	20.75	22.78	77.84	10463
1745337179823.95	22-Apr-2025 16:52:59	27.08	5.16	4.36	13.1	49.7	0	20.7800036891649	22.81	78.72	10718
1745337194824.27	22-Apr-2025 16:53:14	27.13	5.25	4.6	13.09	50.07	0	20.81	22.87	79.51	6557
1745337209824.78	22-Apr-2025 16:53:29	27.26	5.19	4.59	13.09	50.13	0	20.81	22.95	80.21	10620
1745337224839.61	22-Apr-2025 16:53:44	27.4	5.25	4.7	12.82	50.17	0	20.81	23.01	80.69	10613
1745337239846.18	22-Apr-2025 16:53:59	27.42	5.3	4.82	12.76	50.3	0	20.81	23.1	81.02	6554
1745337254854.97	22-Apr-2025 16:54:14	27.38	NaN	4.98	12.74	45.1	0	20.81	23.17	81.15	1074
1745337269868.39	22-Apr-2025 16:54:29	27.38	5.3	5.14	12.61	50.44	1	20.81	23.26	81.17	6562
1745337284883.57	22-Apr-2025 16:54:44	26.51	7.67	3.29	10.31	47.78	1	20.81	23.34	74.3	6613
1745337299891.65	22-Apr-2025 16:54:59	26.58	7.29	3.34	10.45	47.66	1	20.8399949501064	23.34	61.51	6651
1745337314904.79	22-Apr-2025 16:55:14	26.38	7.21	3.31	10.53	47.42	1	20.87	23.23	53.43	6671
1745337329910.9	22-Apr-2025 16:55:29	26.59	6.98	3.39	10.63	47.59	1	20.87	23.07	50.25	5506
1745337344915.68	22-Apr-2025 16:55:44	26.57	7.17	3.16	11.09	47.99	1	20.87	22.94	48.71	6665
1745337359921.12	22-Apr-2025 16:55:59	26.39	7.26	3.05	11.15	47.85	1	20.87	22.81	48.33	1111
1745337374936.02	22-Apr-2025 16:56:14	26.76	5.66	3.51	13.24	49.18	0	20.87	22.69	48.46	6607
1745337389942.24	22-Apr-2025 16:56:29	26.85	4.81	4.18	13.52	49.36	0	20.87	22.74	57.63	6555
1745337404949.94	22-Apr-2025 16:56:44	26.87	4.63	4.21	13.67	49.38	0	20.87	22.65	65.7	6528
1745337419955.36	22-Apr-2025 16:56:59	26.99	4.76	4.17	13.71	49.63	0	20.8400040251047	22.6	70.67	6533
1745337434964.81	22-Apr-2025 16:57:14	27	4.83	4.09	13.55	49.48	0	20.81	22.6	73.8	10884
1745337449970.22	22-Apr-2025 16:57:29	27.01	4.98	4.07	13.33	49.39	0	20.81	22.62	75.85	10499
1745337464984.29	22-Apr-2025 16:57:44	26.83	4.92	4.39	13.19	49.33	0	20.81	22.69	77.21	10705
1745337479995.76	22-Apr-2025 16:57:59	26.71	5.15	4.29	13	49.15	0	20.81	22.76	78.13	1077
1745337495008.8	22-Apr-2025 16:58:15	27.08	5.24	4.33	13.09	49.74	0	20.81	22.79	79.02	1086
1745337510020.45	22-Apr-2025 16:58:30	27.15	5.34	4.5	12.99	49.97	0	20.81	22.85	79.79	6492
1745337525030.07	22-Apr-2025 16:58:45	27.22	5.32	4.4	12.92	49.86	0	20.81	22.92	80.39	6507
1745337540039.06	22-Apr-2025 16:59:00	27.22	5.36	4.72	12.86	50.16	0	20.839997768838	23.01	80.85	2286
1745337555050.29	22-Apr-2025 16:59:15	27.36	5.43	4.78	12.68	50.25	0	20.87	23.1	81.16	10444
1745337570061.63	22-Apr-2025 16:59:30	27.32	5.4	4.9	12.64	50.26	0	20.8399944101668	23.18	81.29	6509
1745337585067.38	22-Apr-2025 16:59:45	27.15	6.34	3.48	11.49	48.46	1	20.81	23.27	80.87	6623
1745337600079.06	22-Apr-2025 17:00:00	26.52	7.61	3.33	10.3	47.76	1	20.81	23.3	68.5	6601
1745337615085.47	22-Apr-2025 17:00:15	26.48	7.35	3.35	10.33	47.52	1	20.81	23.25	56.96	10928
1745337630098.3	22-Apr-2025 17:00:30	26.49	7.28	3.27	10.42	47.46	1	20.8400105723215	23.12	51.92	6661
1745337645100.55	22-Apr-2025 17:00:45	26.54	7.33	3.27	10.77	47.91	1	20.87	22.97	49.73	10907
1745337660108.86	22-Apr-2025 17:01:00	26.38	7.26	3.1	11.09	47.82	1	20.87	22.89	48.64	6658
1745337675114.8	22-Apr-2025 17:01:15	26.39	7.34	2.79	11.34	47.85	1	20.87	22.78	48.5	10666
1745337690129.15	22-Apr-2025 17:01:30	26.7	5.04	3.79	13.64	49.16	0	20.8400000373178	22.72	50.72	6642
1745337705143.55	22-Apr-2025 17:01:45	26.83	4.74	4.09	13.4	49.05	0	20.81	22.7	60.61	10966
1745337720149.58	22-Apr-2025 17:02:00	26.85	4.98	3.88	13.85	49.56	0	20.7800095178088	22.63	67.27	6574
1745337735165.14	22-Apr-2025 17:02:15	26.93	5	3.91	13.66	49.51	0	20.75	22.59	71.85	10912
1745337750171.05	22-Apr-2025 17:02:30	26.88	5.23	3.83	13.62	49.56	0	20.719998414115	22.59	74.84	6543
1745337765175.37	22-Apr-2025 17:02:45	26.6	5.22	4.07	13.48	49.36	0	20.69	22.66	76.57	6485
1745337780182.66	22-Apr-2025 17:03:00	26.6	5.31	4.06	13.43	49.41	0	20.69	22.72	77.61	1093
1745337795188.73	22-Apr-2025 17:03:15	26.84	5.42	3.98	13.39	49.64	0	20.69	22.75	78.53	1075
1745337810200.86	22-Apr-2025 17:03:30	26.93	5.61	4.14	13.23	49.91	0	20.69	22.79	79.41	6538
1745337825206.11	22-Apr-2025 17:03:45	27.03	5.66	4.2	13.09	49.98	0	20.69	22.85	80.1	6522
1745337840216.95	22-Apr-2025 17:04:00	27.02	5.77	4.37	13.17	50.33	0	20.7200048988726	22.92	80.7	6518
1745337855222.89	22-Apr-2025 17:04:15	27.14	5.72	4.5	12.88	50.24	0	20.75	23.01	81.08	6534
1745337870233.98	22-Apr-2025 17:04:30	27.23	5.71	4.69	12.66	50.29	0	20.75	23.1	81.32	6506
1745337885248.61	22-Apr-2025 17:04:45	27.27	5.72	4.75	12.73	50.48	1	20.75	23.18	81.38	6490
1745337900254.5	22-Apr-2025 17:05:00	26.53	8.23	3.16	10.5	48.42	1	20.7799991026741	23.27	77.55	1107
1745337915261.29	22-Apr-2025 17:05:15	26.32	7.8	3.1	10.43	47.64	1	20.81	23.29	64.24	6660
1745337930263.89	22-Apr-2025 17:05:30	26.3	7.53	3	10.38	47.21	1	20.81	23.19	54.77	0
1745337945277.31	22-Apr-2025 17:05:45	26.51	7.44	3.11	10.47	47.53	1	20.81	23.06	51.02	1075
1745337960287.93	22-Apr-2025 17:06:00	26.36	7.37	2.99	10.81	47.54	1	20.81	22.91	48.9	6632
1745337975297.03	22-Apr-2025 17:06:15	26.44	7.5	2.94	10.93	47.8	1	20.81	22.75	48.2	6618
1745337990297.95	22-Apr-2025 17:06:30	26.62	6.27	3.22	13.02	49.14	0	20.7800115909936	22.69	48.32	6664
1745338005310.48	22-Apr-2025 17:06:45	26.77	4.94	4.06	13.45	49.22	0	20.75	22.75	57.43	6599
1745338020317.25	22-Apr-2025 17:07:00	26.78	5	4.1	13.5	49.38	0	20.75	22.65	65.55	5069
1745338035332.54	22-Apr-2025 17:07:15	26.88	5.11	3.86	13.68	49.53	0	20.75	22.6	70.55	5642
1745338050338.86	22-Apr-2025 17:07:30	26.91	5.24	4	13.47	49.61	0	20.75	22.58	73.69	1103
1745338065349.28	22-Apr-2025 17:07:45	26.62	5.26	4.18	13.34	49.39	0	20.75	22.64	75.48	10671
1745338080349.89	22-Apr-2025 17:08:00	26.57	5.37	4.18	13.27	49.4	0	20.75	22.71	76.6	6514
1745338095363.64	22-Apr-2025 17:08:15	26.61	5.46	4.19	13.2	49.46	0	20.75	22.74	77.63	6556
1745338110377.79	22-Apr-2025 17:08:30	26.82	5.65	3.95	13.05	49.48	0	20.75	22.76	78.45	6527
1745338125382.54	22-Apr-2025 17:08:45	26.89	5.56	4.09	13.08	49.62	0	20.75	22.8	79.34	6550
1745338140389.23	22-Apr-2025 17:09:00	26.89	5.65	4.2	12.99	49.73	0	20.7800005200408	22.89	79.95	6524
1745338155395.4	22-Apr-2025 17:09:15	26.92	5.85	4.26	12.88	49.91	0	20.81	22.95	80.36	6555
1745338170401.12	22-Apr-2025 17:09:30	27.06	5.73	4.44	12.9	50.12	0	20.81	23.03	80.74	6526
1745338185412.77	22-Apr-2025 17:09:45	27.18	5.8	4.57	12.62	50.17	0	20.81	23.12	80.76	6533
1745338200418.04	22-Apr-2025 17:10:00	27.02	6.05	3.72	11.59	48.38	1	20.81	23.21	80.69	6601
1745338215418.59	22-Apr-2025 17:10:15	26.36	7.92	2.95	10.11	47.34	1	20.81	23.24	68.98	6652
1745338230422.96	22-Apr-2025 17:10:30	26.3	7.7	2.91	10.68	47.59	1	20.81	23.21	57.35	11
1745338245430.11	22-Apr-2025 17:10:45	26.25	7.68	2.98	10.96	47.86	1	20.81	23.1	51.95	6658
1745338260442.28	22-Apr-2025 17:11:00	26.29	7.59	2.76	10.81	47.45	1	20.8400012353767	22.99	49.72	561
1745338275453.22	22-Apr-2025 17:11:15	26.24	7.54	2.87	10.99	47.63	1	20.87	22.87	48.5	6649
1745338290468.55	22-Apr-2025 17:11:30	26.12	7.75	2.72	11.3	47.89	0	20.87	22.8	48.3	6613
1745338305469.49	22-Apr-2025 17:11:45	26.61	5.11	3.86	13.37	48.96	0	20.87	22.79	52.44	6594
1745338320476.03	22-Apr-2025 17:12:00	26.9	4.9	4.29	13.27	49.35	0	20.839999706424	22.73	62.01	10481
1745338335482.28	22-Apr-2025 17:12:15	26.78	5.12	3.96	13.66	49.53	0	20.81	22.64	68.23	6577
1745338350491.27	22-Apr-2025 17:12:30	26.87	5.28	3.77	13.49	49.42	0	20.81	22.6	72.13	6581
1745338365506.46	22-Apr-2025 17:12:45	26.58	5.22	4.03	13.41	49.24	0	20.81	22.62	74.93	10609
1745338380513.81	22-Apr-2025 17:13:00	26.45	5.52	4.04	13.36	49.36	0	20.81	22.67	76.43	10766
1745338395516.71	22-Apr-2025 17:13:15	26.51	5.51	4.07	13.23	49.31	0	20.81	22.73	77.62	6513
1745338410532.42	22-Apr-2025 17:13:30	26.64	5.78	3.91	13.17	49.48	0	20.81	22.74	78.5	6500
1745338425542.22	22-Apr-2025 17:13:45	26.85	5.87	4.19	13.15	50.06	0	20.81	22.8	79.31	6473
1745338440556.4	22-Apr-2025 17:14:00	26.92	5.96	4.29	12.94	50.11	0	20.81	22.89	80	6536
1745338455569.48	22-Apr-2025 17:14:15	27	5.92	4.18	12.88	49.97	0	20.81	22.97	80.51	10637
1745338470573.63	22-Apr-2025 17:14:30	27.01	5.94	4.32	12.8	50.06	0	20.81	23.06	80.89	6543
1745338485580.86	22-Apr-2025 17:14:45	27.05	5.92	4.38	12.77	50.12	0	20.81	23.12	80.92	6498
1745338500595.01	22-Apr-2025 17:15:00	27.06	6.07	4.47	12.49	50.1	1	20.81	23.22	80.91	6520
1745338515601.1	22-Apr-2025 17:15:15	26.3	8.47	2.82	10.35	47.93	1	20.81	23.32	74.6	11007
1745338530605.76	22-Apr-2025 17:15:30	26.17	7.93	2.81	10.13	47.04	1	20.81	23.29	61.99	6611
1745338545612.09	22-Apr-2025 17:15:45	26.1	7.72	2.72	10.35	46.89	1	20.81	23.2	53.6	833
1745338560618.7	22-Apr-2025 17:16:00	26.08	7.82	2.83	10.54	47.27	1	20.8400037407595	23.12	50.64	11141
1745338575621.58	22-Apr-2025 17:16:15	26.08	7.84	2.76	10.94	47.61	1	20.87	23.02	48.89	6659
1745338590627.42	22-Apr-2025 17:16:30	26.13	7.83	2.51	11.02	47.49	1	20.8399961518837	22.92	48.14	10648
1745338605629.41	22-Apr-2025 17:16:45	26.44	6.2	3.1	13.07	48.81	0	20.81	22.79	48.42	10777
1745338620636.68	22-Apr-2025 17:17:00	26.49	5.38	3.81	13.23	48.92	0	20.7800024678396	22.84	57.06	6606
1745338635646.42	22-Apr-2025 17:17:15	26.58	5.3	3.62	13.65	49.15	0	20.75	22.73	65.24	10503
1745338650658.62	22-Apr-2025 17:17:30	26.44	5.52	3.5	13.87	49.34	0	20.75	22.68	70.27	6544
1745338665665.35	22-Apr-2025 17:17:45	26.36	5.44	3.68	13.64	49.13	0	20.75	22.69	73.64	6582
1745338680675.66	22-Apr-2025 17:18:00	26.35	5.55	3.9	13.33	49.13	0	20.75	22.74	75.38	6532
1745338695682.24	22-Apr-2025 17:18:15	26.26	5.75	3.75	13.41	49.17	0	20.75	22.79	76.67	6534
1745338710694.87	22-Apr-2025 17:18:30	26.16	5.94	3.75	13.24	49.09	0	20.75	22.78	77.81	6512
1745338725699.85	22-Apr-2025 17:18:45	26.59	6.04	3.68	13.3	49.62	0	20.75	22.84	78.69	6531
1745338740708.89	22-Apr-2025 17:19:00	26.57	6.06	3.74	13.07	49.43	0	20.75	22.85	79.52	6482
1745338755709.52	22-Apr-2025 17:19:15	26.82	6.01	3.92	12.95	49.7	0	20.75	22.95	80.17	6513
1745338770721.63	22-Apr-2025 17:19:30	26.77	6.12	3.99	12.93	49.81	0	20.75	23.01	80.62	10451
1745338785730.87	22-Apr-2025 17:19:45	26.89	6.15	4.12	12.84	50.01	0	20.75	23.08	80.88	10899
1745338800735.74	22-Apr-2025 17:20:00	26.82	6.27	4.25	12.71	50.05	0	20.7799925394368	23.17	80.98	6551
1745338815748.08	22-Apr-2025 17:20:15	26.77	6.86	3.09	11.33	48.05	1	20.81	23.27	80.7	10571
1745338830752.25	22-Apr-2025 17:20:30	26.15	8.45	2.68	10.36	47.64	1	20.81	23.32	68.58	10701
1745338845767.48	22-Apr-2025 17:20:45	25.97	8.18	2.83	10.34	47.32	1	20.81	23.24	57.03	1103
1745338860783.51	22-Apr-2025 17:21:00	25.85	8.13	2.56	10.66	47.2	1	20.81	23.16	52.05	6627
1745338875787.09	22-Apr-2025 17:21:15	25.72	8.21	2.53	10.86	47.32	1	20.81	23.06	49.86	6626
1745338890787.87	22-Apr-2025 17:21:30	26.09	7.98	2.46	10.83	47.35	1	20.8399848307361	22.91	48.81	6620
1745338905803.84	22-Apr-2025 17:21:45	25.97	8.05	2.34	-22.21	14.15	0	20.87	22.78	48.31	6614
1745338920813.84	22-Apr-2025 17:22:00	26.42	5.62	3.47	13.34	48.84	0	20.8400016557873	22.77	52.84	6601
1745338935825.49	22-Apr-2025 17:22:15	26.42	5.58	3.63	13.58	49.22	0	20.81	22.7	62.2	6577
1745338950835.85	22-Apr-2025 17:22:30	26.47	5.66	3.66	13.58	49.38	0	20.81	22.63	68.36	10632
1745338965840.13	22-Apr-2025 17:22:45	26.27	5.65	3.57	13.69	49.18	0	20.81	22.63	72.29	6493
1745338980846.88	22-Apr-2025 17:23:00	26.14	5.9	3.53	13.55	49.11	0	20.81	22.68	74.5	1093
1745338995855.77	22-Apr-2025 17:23:15	26.06	6.02	3.58	13.45	49.12	0	20.81	22.71	75.9	6528
1745339010866.89	22-Apr-2025 17:23:30	26.06	6.08	3.55	13.35	49.03	0	20.7799895336445	22.75	77.2	6552
1745339025867.54	22-Apr-2025 17:23:45	26.3	6.26	3.42	13.32	49.3	0	20.75	22.77	77.99	6531
1745339040881.55	22-Apr-2025 17:24:00	26.39	6.29	3.42	13.28	49.38	0	20.75	22.82	78.92	10256
1745339055888.1	22-Apr-2025 17:24:15	26.43	6.41	3.53	13.24	49.61	0	20.75	22.89	79.67	6567
1745339070894.9	22-Apr-2025 17:24:30	26.59	6.43	3.89	13.23	50.14	0	20.7800014122677	22.96	80.08	10724
1745339085900.29	22-Apr-2025 17:24:45	26.66	6.41	3.93	12.97	49.97	0	20.81	22.96	80.45	6522
1745339100908.52	22-Apr-2025 17:25:00	26.66	6.44	3.93	12.99	50.02	0	20.7799975629055	23.07	80.59	1083
1745339115914.3	22-Apr-2025 17:25:15	26.69	6.32	4.08	12.81	49.9	1	20.75	23.2	80.52	6517
1745339130920	22-Apr-2025 17:25:30	25.96	8.83	2.56	10.15	47.5	1	20.7799954753014	23.31	73.71	6598
1745339145930.22	22-Apr-2025 17:25:45	25.99	8.28	2.71	10.63	47.61	1	20.81	23.3	60.97	6617
1745339160944.08	22-Apr-2025 17:26:00	26	8.25	2.62	10.53	47.4	1	20.81	23.18	53.24	6613
1745339175959.55	22-Apr-2025 17:26:15	26.07	8.22	2.45	10.54	47.29	1	20.81	23.04	50.31	6614
1745339190968.42	22-Apr-2025 17:26:30	25.99	8.17	2.51	10.76	47.42	1	20.8399999785283	22.9	48.84	6640
1745339205977.3	22-Apr-2025 17:26:45	26.03	8.13	2.31	11.32	47.79	1	20.87	22.78	48.13	6621
1745339220989.79	22-Apr-2025 17:27:00	26.29	5.76	3.44	13.25	48.74	0	20.8400025908811	22.73	51.78	1100
1745339236004.87	22-Apr-2025 17:27:16	26.55	5.71	3.53	13.36	49.16	0	20.81	22.71	61.93	6528
1745339251013.31	22-Apr-2025 17:27:31	26.52	5.69	3.51	13.45	49.17	0	20.7799994956365	22.68	68.67	6556
1745339266021.24	22-Apr-2025 17:27:46	26.3	5.65	3.5	13.63	49.08	0	20.75	22.67	71.9	1078
1745339281023	22-Apr-2025 17:28:01	26.15	5.9	3.6	13.37	49.02	0	20.75	22.72	73.66	10579
1745339296036.12	22-Apr-2025 17:28:16	26.2	5.83	3.53	13.33	48.88	0	20.75	22.75	74.82	0
1745339311051.29	22-Apr-2025 17:28:31	26.02	6.04	3.55	13.31	48.92	0	20.75	22.79	75.88	1086
1745339326052.5	22-Apr-2025 17:28:46	25.97	6.16	3.5	13.23	48.86	0	20.75	22.85	76.66	6587
1745339341066.01	22-Apr-2025 17:29:01	26.3	6.42	3.39	13.31	49.42	0	20.75	22.88	77.48	6495
1745339356073.86	22-Apr-2025 17:29:16	26.39	6.37	3.56	13.23	49.56	0	20.75	22.95	78.21	6520
1745339371074.96	22-Apr-2025 17:29:31	26.57	6.38	3.67	13.14	49.76	0	20.75	23.01	78.68	6553
1745339386090.9	22-Apr-2025 17:29:46	26.59	6.29	3.92	12.98	49.77	0	20.75	23.09	79.07	10687
1745339401103.85	22-Apr-2025 17:30:01	26.66	6.36	3.91	12.81	49.74	0	20.75	23.17	79.25	6516
1745339416114.82	22-Apr-2025 17:30:16	26.71	6.35	4.18	12.61	49.84	1	20.75	23.26	79.29	10510
1745339431120.72	22-Apr-2025 17:30:31	26.02	9.02	2.35	10.44	47.84	1	20.75	23.36	73.97	6578
1745339446126.19	22-Apr-2025 17:30:46	25.97	8.49	2.35	10.51	47.32	1	20.75	23.36	62.09	3880
1745339461132.52	22-Apr-2025 17:31:01	25.97	8.36	2.26	10.75	47.34	1	20.7800027583666	23.25	53.3	84
1745339476136.1	22-Apr-2025 17:31:16	25.76	8.22	2.26	10.58	46.82	1	20.81	23.14	50.3	6587
1745339491141.89	22-Apr-2025 17:31:31	25.75	8.47	2.02	11.02	47.26	1	20.81	23	48.61	1113
1745339506142.97	22-Apr-2025 17:31:46	25.8	8.47	2.06	11.01	47.33	1	20.81	22.85	47.95	10678
1745339521152.38	22-Apr-2025 17:32:01	26.24	6.47	2.81	13.24	48.77	0	20.7800027753454	22.76	48.76	6581
1745339536164.57	22-Apr-2025 17:32:16	26.32	6.18	3.21	13.27	48.98	0	20.75	22.79	58.04	6593
1745339551174.11	22-Apr-2025 17:32:31	26.27	5.87	3.24	13.61	48.99	0	20.75	22.67	65.84	6550
1745339566184.7	22-Apr-2025 17:32:46	26.11	5.86	3.21	13.76	48.95	0	20.75	22.63	70.59	6530
1745339581199.06	22-Apr-2025 17:33:01	25.9	6.07	3.12	13.69	48.79	0	20.75	22.71	73.32	2
1745339596206.61	22-Apr-2025 17:33:16	25.88	6.1	3.25	13.42	48.65	0	20.75	22.73	75.17	5369
1745339611214.09	22-Apr-2025 17:33:31	25.84	6.28	3.24	13.47	48.82	0	20.75	22.77	76.54	6562
1745339626214.85	22-Apr-2025 17:33:46	25.79	6.47	3.23	13.47	48.96	0	20.75	22.84	77.51	10695
1745339641225.99	22-Apr-2025 17:34:01	26.13	6.6	3.05	13.62	49.4	0	20.7799956574203	22.83	78.48	10476
1745339656241.49	22-Apr-2025 17:34:16	26.17	6.64	3.27	13.4	49.49	0	20.81	22.89	79.14	10463
1745339671255.63	22-Apr-2025 17:34:31	26.34	6.61	3.34	13.32	49.6	0	20.7799987369778	22.96	79.82	6499
1745339686268.52	22-Apr-2025 17:34:46	26.41	6.6	3.51	13.02	49.54	0	20.75	23.04	80.23	10886
1745339701277.01	22-Apr-2025 17:35:01	26.53	6.74	3.64	13.1	50	0	20.75	23.11	80.43	6508
1745339716277.57	22-Apr-2025 17:35:16	26.54	6.56	3.75	12.91	49.76	0	20.75	23.21	80.45	6501
1745339731284.06	22-Apr-2025 17:35:31	26.45	8.23	2.25	11.29	48.22	1	20.7799914570593	23.3	79.52	6634
1745339746299.1	22-Apr-2025 17:35:46	25.82	8.83	2.31	10.59	47.54	1	20.81	23.33	66.58	6621
1745339761313.37	22-Apr-2025 17:36:01	25.95	8.49	2.21	10.77	47.43	1	20.81	23.24	56.08	6629
1745339776317.56	22-Apr-2025 17:36:16	25.81	8.59	2.02	10.6	47.02	1	20.81	23.11	51.34	6638
1745339791322.44	22-Apr-2025 17:36:31	25.73	8.56	1.92	10.94	47.15	1	20.8399984280838	23	49.21	10982
1745339806328.89	22-Apr-2025 17:36:46	25.74	8.66	1.91	11.23	47.54	1	20.87	22.85	48.42	6613
1745339821342.23	22-Apr-2025 17:37:01	25.68	8.67	1.66	11.36	47.37	0	20.8399975278745	22.72	47.95	6628
1745339836353.1	22-Apr-2025 17:37:16	26.05	6.17	2.98	13.67	48.87	0	20.81	22.74	52.63	6620
1745339851367.04	22-Apr-2025 17:37:31	26.22	5.96	3.34	13.64	49.16	0	20.7799866866385	22.68	62.62	6534
1745339866367.67	22-Apr-2025 17:37:46	26.09	NaN	3.16	13.81	43.06	0	20.75	22.61	68.29	1086
1745339881370.09	22-Apr-2025 17:38:01	25.82	6.2	3.11	13.68	48.81	0	20.7200094837476	22.65	72.27	6484
1745339896382.01	22-Apr-2025 17:38:16	25.82	6.25	3.27	13.59	48.94	0	20.69	22.69	74.44	10772
1745339911397.49	22-Apr-2025 17:38:31	25.72	6.49	2.96	13.71	48.88	0	20.69	22.72	75.96	6547
1745339926407.62	22-Apr-2025 17:38:46	25.69	6.59	3.05	13.54	48.87	0	20.69	22.78	77.11	6541
1745339941419.45	22-Apr-2025 17:39:01	25.88	6.72	2.82	13.66	49.09	0	20.720002901314	22.8	77.94	6517
1745339956428.37	22-Apr-2025 17:39:16	26	6.87	2.97	13.45	49.3	0	20.75	22.84	78.78	6511
1745339971439.32	22-Apr-2025 17:39:31	26.14	6.83	3.03	13.51	49.51	0	20.75	22.89	79.54	6582
1745339986449.1	22-Apr-2025 17:39:46	26.27	6.91	3.3	13.26	49.75	0	20.75	22.96	80.08	6519
1745340001457.51	22-Apr-2025 17:40:01	26.32	6.79	3.43	13.06	49.59	0	20.75	23.04	80.33	6507
1745340016458.59	22-Apr-2025 17:40:16	26.41	6.77	3.6	12.99	49.78	0	20.75	23.12	80.44	1085
1745340031459.63	22-Apr-2025 17:40:31	26.51	6.8	3.56	12.99	49.87	1	20.75	23.21	80.42	6524
1745340046465.66	22-Apr-2025 17:40:46	25.82	9.22	1.97	10.58	47.6	1	20.75	23.3	73.46	1108
1745340061467.4	22-Apr-2025 17:41:01	25.77	8.92	1.86	10.53	47.08	1	20.75	23.25	61	6616
1745340076469.72	22-Apr-2025 17:41:16	25.82	8.78	2.14	10.74	47.48	1	20.75	23.16	53.07	6605
1745340091484.58	22-Apr-2025 17:41:31	25.92	8.63	1.97	10.83	47.35	1	20.7800070866985	23.03	50.01	6980
1745340106492.34	22-Apr-2025 17:41:46	25.76	8.63	1.98	11.12	47.5	1	20.81	22.91	48.64	6623
1745340121503.99	22-Apr-2025 17:42:01	25.72	8.63	1.84	11.11	47.3	0	20.81	22.79	48	6609
1745340136516.03	22-Apr-2025 17:42:16	26.14	6.18	3.06	13.44	48.82	0	20.81	22.82	53.26	6550
1745340151529.7	22-Apr-2025 17:42:31	26.32	6.13	3.29	13.74	49.48	0	20.7799911658437	22.75	62.39	6546
1745340166534.52	22-Apr-2025 17:42:46	26.22	6.1	3.28	13.73	49.34	0	20.75	22.68	68.4	6534
1745340181538.92	22-Apr-2025 17:43:01	26.01	6.22	3.18	13.61	49.01	0	20.7200037947941	22.7	72.04	6507
1745340196547.11	22-Apr-2025 17:43:16	25.81	6.4	3.09	13.55	48.85	0	20.69	22.73	74.13	1090
1745340211557.07	22-Apr-2025 17:43:31	25.85	6.39	3.1	13.47	48.81	0	20.69	22.78	75.61	10463
1745340226566.74	22-Apr-2025 17:43:46	25.79	6.63	3.01	13.51	48.94	0	20.69	22.83	76.74	10506
1745340241567.07	22-Apr-2025 17:44:01	25.75	6.89	2.88	13.43	48.94	0	20.69	22.9	77.52	5058
1745340256569.16	22-Apr-2025 17:44:16	26.04	6.81	2.99	13.27	49.11	0	20.69	22.92	78.33	1095
1745340271583.19	22-Apr-2025 17:44:31	26.07	6.88	3.02	13.35	49.33	0	20.7199991982807	22.96	78.93	10676
1745340286598.01	22-Apr-2025 17:44:46	26.27	6.95	3.15	13.15	49.51	0	20.75	23.03	79.32	8468
1745340301606.62	22-Apr-2025 17:45:01	26.39	6.86	3.4	13.07	49.72	0	20.719997957088	23.13	79.53	6565
1745340316613.19	22-Apr-2025 17:45:16	26.49	6.77	3.54	12.88	49.68	0	20.69	23.21	79.56	10568
1745340331622.97	22-Apr-2025 17:45:31	26.45	6.81	3.59	12.76	49.62	1	20.7200082654442	23.28	79.53	1066
1745340346624.48	22-Apr-2025 17:45:46	25.79	9.29	1.7	10.98	47.75	1	20.75	23.36	72.01	6630
1745340361631.29	22-Apr-2025 17:46:01	25.71	8.95	1.96	10.43	47.05	1	20.7799958569455	23.33	59.75	6623
1745340376642.24	22-Apr-2025 17:46:16	25.88	8.71	2.03	10.7	47.33	1	20.81	23.2	52.53	6654
1745340391649.86	22-Apr-2025 17:46:31	25.76	8.71	2.01	10.7	47.18	1	20.81	23.1	49.67	1101
1745340406657.37	22-Apr-2025 17:46:46	25.75	8.58	1.91	10.86	47.1	1	20.81	22.99	48.37	6620
1745340421672.22	22-Apr-2025 17:47:01	25.84	8.66	1.65	11.1	47.26	0	20.8400084268917	22.85	47.79	10616
1745340436678.62	22-Apr-2025 17:47:16	25.99	6.45	2.86	13.46	48.75	0	20.87	22.88	53.22	10627
1745340451688.55	22-Apr-2025 17:47:31	26.12	6.21	2.99	13.46	48.78	0	20.8399908992553	22.78	62.38	6525
1745340466689.37	22-Apr-2025 17:47:46	26.16	6.3	2.79	13.7	48.94	0	20.81	22.69	68.38	1087
1745340481692.45	22-Apr-2025 17:48:01	25.76	6.42	2.92	13.65	48.76	0	20.7500145032757	22.73	71.94	10684
1745340496702.79	22-Apr-2025 17:48:16	25.71	6.62	2.89	13.6	48.82	0	20.69	22.77	74.2	10904
1745340511712.42	22-Apr-2025 17:48:31	25.62	6.64	2.87	13.57	48.69	0	20.69	22.8	75.83	6549
1745340526725.63	22-Apr-2025 17:48:46	25.59	6.77	2.84	13.48	48.68	0	20.69	22.87	76.78	10451
1745340541734.33	22-Apr-2025 17:49:01	25.87	6.99	2.76	13.52	49.14	0	20.7200019452875	22.9	77.54	6528
1745340556741.08	22-Apr-2025 17:49:16	26.03	6.96	2.85	13.43	49.27	0	20.75	22.91	78.31	6568
1745340571747.75	22-Apr-2025 17:49:31	26.1	6.94	3.05	13.14	49.23	0	20.75	22.98	78.87	1083
1745340586755.17	22-Apr-2025 17:49:46	26.2	7.02	3.46	13.12	49.81	0	20.75	23.05	79.27	6510
1745340601768.97	22-Apr-2025 17:50:01	26.25	6.98	3.23	13.06	49.53	0	20.75	23.13	79.4	1087
1745340616775.7	22-Apr-2025 17:50:16	26.34	6.87	3.51	12.82	49.55	0	20.75	23.22	79.44	6524
1745340631785.57	22-Apr-2025 17:50:31	26.44	6.88	3.71	12.83	49.87	1	20.75	23.31	79.44	6573
1745340646794.8	22-Apr-2025 17:50:46	25.8	9.42	1.74	10.39	47.36	1	20.75	23.38	71.91	4528
1745340661810.04	22-Apr-2025 17:51:01	25.67	9.07	1.97	10.53	47.24	1	20.779999640994	23.35	59.76	6620
1745340676825.64	22-Apr-2025 17:51:16	25.68	9.07	1.62	10.74	47.11	1	20.81	23.25	52.41	1107
1745340691838.08	22-Apr-2025 17:51:31	25.79	8.97	1.62	10.86	47.24	1	20.81	23.11	49.74	1106
1745340706841.37	22-Apr-2025 17:51:46	25.66	8.83	1.74	11.04	47.27	1	20.81	22.97	48.02	6594
1745340721847.22	22-Apr-2025 17:52:01	25.73	8.97	1.66	11.42	47.79	0	20.7800087586729	22.84	47.61	10885
1745340736861.83	22-Apr-2025 17:52:16	26.08	6.38	2.89	13.37	48.72	0	20.75	22.87	53.46	6569
1745340751872.26	22-Apr-2025 17:52:31	26.14	6.41	3.13	13.49	49.17	0	20.7199963397441	22.78	62.38	6538
1745340766879.03	22-Apr-2025 17:52:46	26.11	6.44	2.94	13.72	49.22	0	20.69	22.72	68.25	10741
1745340781892.34	22-Apr-2025 17:53:01	25.81	6.52	3.01	13.46	48.8	0	20.69	22.74	71.85	6573
1745340796892.9	22-Apr-2025 17:53:16	25.76	6.67	2.84	13.48	48.75	0	20.69	22.78	73.96	10925
1745340811902.59	22-Apr-2025 17:53:31	25.64	6.78	2.84	13.39	48.66	0	20.69	22.81	75.44	6518
1745340826905.91	22-Apr-2025 17:53:46	25.58	6.88	2.86	13.4	48.72	0	20.69	22.85	76.42	6556
1745340841920.26	22-Apr-2025 17:54:01	25.75	7.1	2.77	13.23	48.84	0	20.69	22.89	77.27	6516
1745340856928.84	22-Apr-2025 17:54:16	25.98	7.06	2.8	13.09	48.92	0	20.69	22.92	78.02	6514
1745340871942.77	22-Apr-2025 17:54:31	26.03	7.04	3	13.19	49.26	0	20.7199988612086	22.99	78.57	6515
1745340886957.85	22-Apr-2025 17:54:46	26.14	7.03	3.22	12.89	49.28	0	20.75	23.05	78.96	10471
1745340901974.05	22-Apr-2025 17:55:01	26.29	7.05	3.22	12.86	49.41	0	20.75	23.13	79.17	1087
1745340916987.58	22-Apr-2025 17:55:16	26.36	6.99	3.44	12.84	49.63	0	20.75	23.22	79.16	6476
1745340931994.67	22-Apr-2025 17:55:31	26.37	7	3.61	12.51	49.49	1	20.75	23.31	79.16	1094
1745340946994.96	22-Apr-2025 17:55:46	25.73	9.32	1.74	10.41	47.2	1	20.75	23.39	70.79	10603
1745340962004.48	22-Apr-2025 17:56:02	25.63	9.04	1.92	10.27	46.87	1	20.7799992983134	23.37	58.85	6643
1745340977014.7	22-Apr-2025 17:56:17	25.5	9.13	1.75	10.83	47.2	1	20.81	23.26	52.15	6607
1745340992024.11	22-Apr-2025 17:56:32	25.53	9.05	1.59	10.62	46.78	1	20.81	23.13	49.39	6620
1745341007038.8	22-Apr-2025 17:56:47	25.87	9.2	1.66	10.91	47.64	1	20.81	23.04	47.69	10646
1745341022050.48	22-Apr-2025 17:57:02	25.37	9.17	1.66	11.11	47.31	1	20.7799967880454	22.92	47.33	551
1745341037058.94	22-Apr-2025 17:57:17	25.82	6.69	2.71	13.46	48.68	0	20.75	22.9	51.88	5475
1745341052066.07	22-Apr-2025 17:57:32	25.98	6.54	2.76	13.56	48.84	0	20.75	22.86	62.59	1087
1745341067071.39	22-Apr-2025 17:57:47	26.02	6.62	2.61	13.52	48.77	0	20.75	22.79	68.81	6535
1745341082086.92	22-Apr-2025 17:58:02	25.72	6.67	2.86	13.6	48.84	0	20.75	22.82	71.5	6507
1745341097101.95	22-Apr-2025 17:58:17	25.59	6.78	2.78	13.42	48.58	0	20.75	22.84	73.04	6531
1745341112107.71	22-Apr-2025 17:58:32	25.45	6.98	2.75	13.42	48.6	0	20.75	22.86	74.29	6516
1745341127122.05	22-Apr-2025 17:58:47	25.59	6.93	2.85	13.31	48.69	0	20.75	22.92	75.3	9916
1745341142128.75	22-Apr-2025 17:59:02	25.47	6.97	2.77	13.35	48.57	0	20.75	22.96	76.22	6551
1745341157138.61	22-Apr-2025 17:59:17	25.66	7.2	2.62	13.34	48.82	0	20.75	22.98	76.93	1087
1745341172146.56	22-Apr-2025 17:59:32	25.9	7.26	2.95	13.06	49.17	0	20.75	23.03	77.64	1082
1745341187162.23	22-Apr-2025 17:59:47	26.03	7.24	3.08	13.13	49.47	0	20.75	23.09	78.14	10479
1745341202173.64	22-Apr-2025 18:00:02	26.13	7.34	3.09	13.01	49.57	0	20.75	23.18	78.44	6497
1745341217183.98	22-Apr-2025 18:00:17	26.18	7.11	3.21	12.89	49.38	0	20.75	23.25	78.51	6518
1745341232193.08	22-Apr-2025 18:00:32	26.2	7.21	3.34	12.69	49.45	1	20.75	23.33	78.49	1100
1745341247201.73	22-Apr-2025 18:00:47	25.45	9.76	1.52	10.37	47.11	1	20.75	23.41	72.66	6661
1745341262211.89	22-Apr-2025 18:01:02	25.49	9.41	1.49	10.31	46.7	1	20.75	23.38	60.08	10616
1745341277220.37	22-Apr-2025 18:01:17	25.55	9.36	1.47	10.62	46.99	1	20.75	23.29	52.11	10635
1745341292230.52	22-Apr-2025 18:01:32	25.51	9.31	1.55	10.76	47.12	1	20.7799959700658	23.19	49.19	0
1745341307244.71	22-Apr-2025 18:01:47	25.33	9.29	1.43	10.73	46.78	1	20.81	23.07	48.16	6613
1745341322253.68	22-Apr-2025 18:02:02	25.28	9.3	1.35	11.11	47.05	1	20.8399938191811	22.95	47.6	1113
1745341337268.84	22-Apr-2025 18:02:17	25.66	7.24	2.36	13.76	49.02	0	20.87	22.91	49.63	6588
1745341352277.72	22-Apr-2025 18:02:32	25.81	6.84	2.56	13.6	48.8	0	20.8099909410047	22.91	60.4	6560
1745341367282.06	22-Apr-2025 18:02:47	25.87	6.94	2.44	13.89	49.14	0	20.75	22.8	67.26	6501
1745341382290.72	22-Apr-2025 18:03:02	25.51	6.85	2.6	13.71	48.66	0	20.75	22.81	71.15	10310
1745341397302.49	22-Apr-2025 18:03:17	25.38	7.04	2.57	13.65	48.64	0	20.75	22.81	73.52	6528
1745341412313.66	22-Apr-2025 18:03:32	25.28	7.17	2.37	13.68	48.5	0	20.75	22.83	75.19	10456
1745341427326.23	22-Apr-2025 18:03:47	25.37	7.22	2.46	13.58	48.61	0	20.75	22.88	76.35	6530
1745341442335.12	22-Apr-2025 18:04:02	25.34	7.33	2.5	13.6	48.76	0	20.75	22.94	77.21	6523
1745341457348.01	22-Apr-2025 18:04:17	25.56	7.5	2.37	13.35	48.78	0	20.75	22.93	78	10799
1745341472363.46	22-Apr-2025 18:04:32	25.75	7.55	2.48	13.42	49.2	0	20.75	22.98	78.71	1579
1745341487376.14	22-Apr-2025 18:04:47	25.82	7.54	2.78	13.27	49.41	0	20.75	23.05	79.25	6541
1745341502389.23	22-Apr-2025 18:05:02	25.95	7.5	2.82	13.07	49.34	0	20.75	23.13	79.5	6561
1745341517403.41	22-Apr-2025 18:05:17	25.97	7.53	2.93	12.96	49.39	0	20.75	23.21	79.59	10845
1745341532412.57	22-Apr-2025 18:05:32	26.04	7.46	3.03	12.84	49.38	1	20.75	23.29	79.54	10460
1745341547417.31	22-Apr-2025 18:05:47	25.6	9.8	1.1	10.68	47.18	1	20.75	23.38	76.5	6612
1745341562428.09	22-Apr-2025 18:06:02	25.39	9.58	1.27	10.51	46.76	1	20.75	23.36	62.74	6591
1745341577437.01	22-Apr-2025 18:06:17	25.31	9.49	1.22	10.71	46.74	1	20.75	23.28	53.69	6623
1745341592438.72	22-Apr-2025 18:06:32	25.34	9.53	1.17	10.74	46.78	1	20.75	23.17	50.24	1107
1745341607453.92	22-Apr-2025 18:06:47	25.37	9.43	1.25	10.95	46.99	1	20.75	23.05	48.2	11076
1745341622466.48	22-Apr-2025 18:07:02	25.11	9.57	1.1	11.3	47.08	1	20.7799998326606	22.94	47.58	2
1745341637479.22	22-Apr-2025 18:07:17	25.6	7.23	2.06	13.4	48.29	0	20.81	22.94	49.32	6628
1745341652489.46	22-Apr-2025 18:07:32	25.71	7	2.42	13.61	48.75	0	20.7799996574566	22.93	59.36	10628
1745341667499.36	22-Apr-2025 18:07:47	25.71	7.17	2.33	13.76	48.97	0	20.75	22.83	66.73	6569
1745341682504.43	22-Apr-2025 18:08:02	25.38	7.08	2.46	13.64	48.55	0	20.75	22.78	71.02	6541
1745341697513.18	22-Apr-2025 18:08:17	25.35	7.2	2.53	13.51	48.59	0	20.75	22.82	73.26	6507
1745341712523.13	22-Apr-2025 18:08:32	25.33	7.22	2.33	13.57	48.46	0	20.75	22.87	74.78	6512
1745341727532.67	22-Apr-2025 18:08:47	25.28	7.37	2.41	13.44	48.5	0	20.75	22.92	76.05	5495
1745341742536.38	22-Apr-2025 18:09:02	25.25	7.52	2.36	13.41	48.54	0	20.75	22.97	76.9	6505
1745341757543.33	22-Apr-2025 18:09:17	25.48	7.65	2.25	13.41	48.8	0	20.75	22.97	77.65	6501
1745341772554.18	22-Apr-2025 18:09:32	25.61	7.8	2.43	13.39	49.23	0	20.75	23.02	78.36	6527
1745341787562.32	22-Apr-2025 18:09:47	25.79	7.8	2.54	13.21	49.33	0	20.75	23.07	78.83	6546
1745341802563.01	22-Apr-2025 18:10:02	25.79	7.78	2.7	13.11	49.39	0	20.75	23.15	79.08	6500
1745341817572.87	22-Apr-2025 18:10:17	25.92	7.59	2.87	12.94	49.32	0	20.75	23.24	79.13	6518
1745341832581.29	22-Apr-2025 18:10:32	26.03	7.54	2.92	12.81	49.3	1	20.7200023051688	23.31	79.13	1071
1745341847592.02	22-Apr-2025 18:10:47	25.44	9.95	1.14	10.73	47.26	1	20.69	23.4	76.33	6609
1745341862602.33	22-Apr-2025 18:11:02	25.24	9.75	1.44	10.6	47.03	1	20.7199985157421	23.41	63.31	11028
1745341877614.13	22-Apr-2025 18:11:17	25.37	9.56	1.21	10.55	46.69	1	20.75	23.33	54.01	9132
1745341892627.13	22-Apr-2025 18:11:32	25.42	9.56	1.18	10.73	46.89	1	20.7800063654646	23.26	50.59	10776
1745341907633.76	22-Apr-2025 18:11:47	25.21	9.63	1.1	10.9	46.85	1	20.81	23.17	48.4	6631
1745341922638.89	22-Apr-2025 18:12:02	25.23	9.72	0.94	11.27	47.16	1	20.81	23.05	47.72	6620
1745341937646.63	22-Apr-2025 18:12:17	25.45	7.46	2.03	13.62	48.56	0	20.81	22.99	49.79	556
1745341952650.97	22-Apr-2025 18:12:32	25.55	7.16	2.36	13.68	48.76	0	20.780003981963	22.94	59.76	6533
1745341967659.29	22-Apr-2025 18:12:47	25.6	7.19	2.24	13.93	48.96	0	20.75	22.82	66.81	6528
1745341982668.12	22-Apr-2025 18:13:02	25.35	7.27	2.24	13.75	48.61	0	20.75	22.82	71.21	10533
1745341997677.67	22-Apr-2025 18:13:17	25.21	7.4	2.24	13.65	48.49	0	20.75	22.83	73.55	6535
1745342012686.7	22-Apr-2025 18:13:32	25.1	7.51	2.18	13.63	48.41	0	20.7200017268892	22.87	75.04	6504
1745342027697.45	22-Apr-2025 18:13:47	25.15	7.67	2.18	13.49	48.49	0	20.69	22.9	76.17	10561
1745342042705.21	22-Apr-2025 18:14:02	25.11	7.74	2.17	13.41	48.43	0	20.69	22.95	77.02	6548
1745342057720.29	22-Apr-2025 18:14:17	25.45	7.79	2.17	13.44	48.85	0	20.69	22.96	77.8	6564
1745342072730.81	22-Apr-2025 18:14:32	25.63	7.75	2.33	13.17	48.88	0	20.7200059977278	23.02	78.36	6538
1745342087735.32	22-Apr-2025 18:14:47	25.69	7.81	2.52	13.11	49.13	0	20.75	23.08	78.76	6506
1745342102737	22-Apr-2025 18:15:02	25.77	7.85	2.86	12.95	49.43	0	20.75	23.16	79	10917
1745342117750.26	22-Apr-2025 18:15:17	25.81	7.72	2.79	12.89	49.21	0	20.75	23.24	79.01	10422
1745342132765.24	22-Apr-2025 18:15:32	25.96	7.74	2.77	12.76	49.23	1	20.75	23.34	79.02	8442
1745342147780.47	22-Apr-2025 18:15:47	25.42	10.17	1.06	10.72	47.37	1	20.75	23.43	75.25	6644
1745342162781.55	22-Apr-2025 18:16:02	25.08	9.79	1.18	10.4	46.44	1	20.7799940531214	23.44	62.63	6661
1745342177788.58	22-Apr-2025 18:16:17	25.25	9.78	1.19	10.81	47.03	1	20.81	23.34	53.85	6622
1745342192796.98	22-Apr-2025 18:16:32	25.27	9.73	1.11	10.61	46.72	1	20.81	23.23	50.2	6657
1745342207805.8	22-Apr-2025 18:16:47	25.24	9.7	1.15	10.85	46.94	1	20.81	23.11	48.16	6630
1745342222817.41	22-Apr-2025 18:17:02	25.31	9.63	0.98	11.13	47.06	1	20.81	23	47.47	6622
1745342237827.36	22-Apr-2025 18:17:17	25.44	7.4	2.23	13.37	48.43	0	20.81	22.97	51.99	1099
1745342252835.71	22-Apr-2025 18:17:32	25.55	7.45	2.17	13.41	48.57	0	20.7800060300996	22.9	61.59	6503
1745342267850.09	22-Apr-2025 18:17:47	25.65	7.29	2.36	13.57	48.87	0	20.75	22.82	67.83	10964
1745342282861.52	22-Apr-2025 18:18:02	25.22	7.46	2.17	13.63	48.47	0	20.7199997633621	22.84	71.54	1086
1745342297872.71	22-Apr-2025 18:18:17	25.22	7.5	2.23	13.53	48.47	0	20.69	22.85	73.61	6574
1745342312879.43	22-Apr-2025 18:18:32	25.16	7.69	2.13	13.52	48.51	0	20.69	22.88	75.07	5116
1745342327887.32	22-Apr-2025 18:18:47	25.09	7.8	2.1	13.67	48.66	0	20.69	22.93	76.14	6487
1745342342894.25	22-Apr-2025 18:19:02	25.09	7.85	2.15	13.42	48.5	0	20.69	22.97	76.98	6545
1745342357901.68	22-Apr-2025 18:19:17	25.41	8.01	2.01	13.49	48.93	0	20.69	22.99	77.62	0
1745342372909.98	22-Apr-2025 18:19:32	25.58	8.05	2.2	13.26	49.09	0	20.69	23.04	78.14	6568
1745342387915.84	22-Apr-2025 18:19:47	25.67	8.06	2.4	13.11	49.23	0	20.69	23.12	78.46	6528
1745342402923.55	22-Apr-2025 18:20:02	25.73	7.87	2.53	13.07	49.2	0	20.69	23.2	78.61	6533
1745342417930.42	22-Apr-2025 18:20:17	25.71	8.02	2.53	13.03	49.29	0	20.69	23.28	78.63	10447
1745342432939.59	22-Apr-2025 18:20:32	25.83	7.88	2.79	12.82	49.31	1	20.7199937334144	23.37	78.57	6519
1745342447955.04	22-Apr-2025 18:20:47	25.1	10.47	1.03	10.36	46.96	1	20.75	23.46	72.19	6601
1745342462970.74	22-Apr-2025 18:21:02	25.13	9.99	1.03	10.81	46.97	1	20.75	23.46	60.09	1108
1745342477983.62	22-Apr-2025 18:21:17	25.18	9.96	0.92	10.55	46.63	1	20.75	23.34	52.69	1110
1745342492998.78	22-Apr-2025 18:21:32	25.13	9.95	0.87	11.05	47	1	20.7799995992873	23.24	49.6	6662
1745342508014.34	22-Apr-2025 18:21:48	25.05	9.94	0.88	11.06	46.92	1	20.81	23.1	47.89	6631
1745342523020.12	22-Apr-2025 18:22:03	25.02	10.01	0.61	11.42	47.07	1	20.81	22.96	47.49	6631
1745342538030.55	22-Apr-2025 18:22:18	25.36	7.98	1.51	13.5	48.35	0	20.81	22.93	48.61	6631
1745342553034.37	22-Apr-2025 18:22:33	25.44	7.54	2.28	13.32	48.58	0	20.780006431798	22.91	58.44	6560
1745342568044.62	22-Apr-2025 18:22:48	25.58	7.22	1.92	13.76	48.48	0	20.75	22.79	66.16	6521
1745342583055.71	22-Apr-2025 18:23:03	25.32	7.35	2.07	13.86	48.61	0	20.720001333915	22.78	70.73	10591
1745342598068.14	22-Apr-2025 18:23:18	25.21	7.56	2	13.66	48.43	0	20.69	22.79	73.29	6492
1745342613076.08	22-Apr-2025 18:23:33	25.18	7.68	2.08	13.55	48.49	0	20.7200040233125	22.81	74.99	6523
1745342628080	22-Apr-2025 18:23:48	25.07	7.86	1.9	13.63	48.47	0	20.75	22.85	76.13	6507
1745342643082.76	22-Apr-2025 18:24:03	25.04	8	2.02	13.57	48.63	0	20.75	22.9	76.99	6548
1745342658093.63	22-Apr-2025 18:24:18	25.38	8.06	1.92	13.44	48.79	0	20.75	22.91	77.85	10912
1745342673109.31	22-Apr-2025 18:24:33	25.45	8.12	2.18	13.44	49.19	0	20.75	22.97	78.48	10467
1745342688115.05	22-Apr-2025 18:24:48	25.52	8.15	2.18	13.17	49.01	0	20.75	23.03	78.97	10545
1745342703125.18	22-Apr-2025 18:25:03	25.69	8.05	2.42	13.19	49.35	0	20.75	23.12	79.28	6507
1745342718133.22	22-Apr-2025 18:25:18	25.73	8.07	2.65	13.09	49.54	0	20.75	23.19	79.38	6540
1745342733144.9	22-Apr-2025 18:25:33	25.75	8.04	2.55	12.91	49.24	1	20.75	23.22	79.37	6517
1745342748154.63	22-Apr-2025 18:25:48	25.46	10.33	0.77	10.85	47.4	1	20.75	23.31	77.57	9846
1745342763163.43	22-Apr-2025 18:26:03	25.14	10.22	0.8	10.65	46.82	1	20.7799966659011	23.38	64.19	6657
1745342778175.57	22-Apr-2025 18:26:18	25.23	10.23	1.03	10.6	47.09	1	20.81	23.29	54.2	6655
1745342793178.83	22-Apr-2025 18:26:33	25.16	10.02	0.88	10.78	46.84	1	20.81	23.19	50.22	6612
1745342808183.7	22-Apr-2025 18:26:48	25.18	10.16	0.61	11.14	47.08	1	20.81	23.05	48.21	11099
1745342823198.56	22-Apr-2025 18:27:03	25.08	9.99	0.68	11.48	47.23	1	20.81	22.89	47.51	10954
1745342838210.62	22-Apr-2025 18:27:18	25.34	7.77	1.77	13.51	48.4	0	20.81	22.85	50.42	11042
1745342853225.05	22-Apr-2025 18:27:33	25.49	7.34	1.89	13.4	48.12	0	20.81	22.81	60.11	6564
1745342868235.61	22-Apr-2025 18:27:48	25.57	7.49	1.91	13.66	48.64	0	20.81	22.7	66.97	10486
1745342883244.99	22-Apr-2025 18:28:03	25.34	7.45	2.03	13.54	48.36	0	20.7799962164887	22.71	71.26	6514
1745342898250.59	22-Apr-2025 18:28:18	25.19	7.7	1.99	13.57	48.45	0	20.75	22.74	73.48	6527
1745342913259.14	22-Apr-2025 18:28:33	25.12	7.88	1.98	13.57	48.54	0	20.75	22.77	75.06	6529
1745342928272.44	22-Apr-2025 18:28:48	25.04	8.04	1.91	13.65	48.64	0	20.75	22.81	76.14	6543
1745342943283.9	22-Apr-2025 18:29:03	25.04	8.14	1.97	13.57	48.73	0	20.75	22.89	77.07	6522
1745342958292.64	22-Apr-2025 18:29:18	25.46	8.25	1.88	13.47	49.05	0	20.75	22.9	77.76	10706
1745342973303.02	22-Apr-2025 18:29:33	25.53	8.22	2.05	13.21	49.01	0	20.75	22.96	78.4	6519
1745342988315.46	22-Apr-2025 18:29:48	25.63	8.44	2.31	13.21	49.6	0	20.75	23.03	78.71	6530
1745343003316.14	22-Apr-2025 18:30:03	25.66	8.28	2.33	13.06	49.33	0	20.75	23.11	78.91	10543
1745343018323.5	22-Apr-2025 18:30:18	25.72	8.25	2.43	13.08	49.48	0	20.75	23.19	78.98	6546
1745343033329.99	22-Apr-2025 18:30:33	25.75	8.12	2.57	12.89	49.33	1	20.75	23.28	78.9	421
1745343048337.77	22-Apr-2025 18:30:48	25.18	10.55	0.72	10.85	47.29	1	20.75	23.39	74.4	10595
1745343063338.65	22-Apr-2025 18:31:03	25.2	10.18	0.79	10.92	47.09	1	20.779990406953	23.37	61.72	6643
1745343078349.13	22-Apr-2025 18:31:18	25.29	10.17	0.9	10.59	46.95	1	20.81	23.24	53.06	6622
1745343093357.19	22-Apr-2025 18:31:33	25.2	10.17	0.75	10.98	47.1	1	20.81	23.13	49.92	6613
1745343108357.8	22-Apr-2025 18:31:48	25.03	10.1	0.63	10.98	46.75	1	20.81	22.98	48.03	11096
1745343123369.55	22-Apr-2025 18:32:03	25.04	10.18	0.4	11.23	46.85	1	20.81	22.88	47.13	6599
1745343138384.79	22-Apr-2025 18:32:18	25.34	7.76	1.81	13.25	48.17	0	20.81	22.86	50.2	10597
1745343153396.8	22-Apr-2025 18:32:33	25.49	7.5	1.99	13.43	48.41	0	20.7799941619883	22.79	60.19	6547
1745343168402.98	22-Apr-2025 18:32:48	25.44	7.68	1.96	13.72	48.8	0	20.75	22.7	67.08	5181
1745343183415.85	22-Apr-2025 18:33:03	25.4	7.53	2.05	13.53	48.51	0	20.75	22.68	71.09	1092
1745343198419.48	22-Apr-2025 18:33:18	25.15	7.73	1.84	13.64	48.35	0	20.75	22.71	73.57	6564
1745343213429.05	22-Apr-2025 18:33:33	25.05	7.9	1.83	13.6	48.38	0	20.75	22.76	75.1	6518
1745343228439.85	22-Apr-2025 18:33:48	25.07	7.99	1.85	13.45	48.36	0	20.75	22.79	76.24	6499
1745343243448.94	22-Apr-2025 18:34:03	25.04	8.06	1.94	13.43	48.47	0	20.75	22.84	77.03	6510
1745343258449.65	22-Apr-2025 18:34:18	25.24	8.34	1.75	13.48	48.81	0	20.75	22.84	77.78	10884
1745343273456.18	22-Apr-2025 18:34:33	25.34	8.39	2.01	13.22	48.96	0	20.75	22.92	78.4	6543
1745343288465.04	22-Apr-2025 18:34:48	25.5	8.33	2.26	13.28	49.37	0	20.75	22.99	78.8	6503
1745343303480.13	22-Apr-2025 18:35:03	25.66	8.21	2.19	13.12	49.17	0	20.75	23.08	78.96	6477
1745343318480.69	22-Apr-2025 18:35:18	25.71	8.35	2.45	12.95	49.47	0	20.75	23.17	78.98	6603
1745343333487.39	22-Apr-2025 18:35:33	25.72	8.22	2.53	12.83	49.29	1	20.75	23.27	78.91	6520
1745343348498.71	22-Apr-2025 18:35:48	25.17	10.6	0.61	10.57	46.96	1	20.75	23.37	74.51	10900
1745343363513.67	22-Apr-2025 18:36:03	25.11	10.42	0.77	10.33	46.62	1	20.7800049048462	23.36	61.74	6647
1745343378523.72	22-Apr-2025 18:36:18	25.14	10.24	0.68	10.57	46.62	1	20.81	23.27	53.17	1098
1745343393534.32	22-Apr-2025 18:36:33	25.05	10.2	0.61	10.96	46.81	1	20.81	23.14	49.99	6639
1745343408549.8	22-Apr-2025 18:36:48	24.93	10.23	0.53	10.85	46.54	1	20.81	23.04	48.01	6525
1745343423566.05	22-Apr-2025 18:37:03	25.01	10.24	0.56	11.21	47.02	1	20.7799846247444	22.9	47.41	1094
1745343438566.92	22-Apr-2025 18:37:18	25.25	7.75	1.82	13.5	48.32	0	20.75	22.89	50.9	10569
1745343453578.77	22-Apr-2025 18:37:33	25.48	7.54	1.77	13.61	48.4	0	20.7200021143918	22.8	61.11	10466
1745343468592.73	22-Apr-2025 18:37:48	25.53	7.67	1.84	13.78	48.82	0	20.69	22.71	67.64	6538
1745343483603.15	22-Apr-2025 18:38:03	25.37	7.68	1.88	13.73	48.65	0	20.69	22.7	71.73	6511
1745343498612.39	22-Apr-2025 18:38:18	25.22	7.84	1.82	13.68	48.55	0	20.69	22.74	74.01	6533
1745343513621.62	22-Apr-2025 18:38:33	25.15	8.04	1.84	13.51	48.55	0	20.69	22.78	75.49	6504
1745343528626.07	22-Apr-2025 18:38:48	25.08	8.09	1.91	13.46	48.55	0	20.69	22.84	76.52	10494
1745343543636.51	22-Apr-2025 18:39:03	25.14	8.17	1.85	13.41	48.58	0	20.69	22.89	77.26	10629
1745343558643.13	22-Apr-2025 18:39:18	25.32	8.32	1.8	13.31	48.75	0	20.69	22.9	77.96	1088
1745343573648.01	22-Apr-2025 18:39:33	25.59	8.33	1.96	13.22	49.1	0	20.69	22.97	78.54	6531
1745343588661.97	22-Apr-2025 18:39:48	25.61	8.2	2.07	13.1	48.98	0	20.69	23.04	78.79	1090
1745343603674.62	22-Apr-2025 18:40:03	25.68	8.24	2.25	12.82	48.99	0	20.69	23.12	78.85	6512
1745343618681.81	22-Apr-2025 18:40:18	25.69	8.27	2.44	12.91	49.31	0	20.69	23.21	78.82	6548
1745343633695.37	22-Apr-2025 18:40:33	25.73	8.29	2.44	12.78	49.24	1	20.7200033210979	23.3	78.76	10653
1745343648705.59	22-Apr-2025 18:40:48	25.21	10.71	0.68	10.56	47.15	1	20.75	23.39	73.6	6598
1745343663718.54	22-Apr-2025 18:41:03	25.12	10.42	0.86	10.18	46.59	1	20.75	23.37	60.22	6651
1745343678723.1	22-Apr-2025 18:41:18	25.08	10.32	0.72	10.41	46.54	1	20.75	23.29	52.48	5588
1745343693736.76	22-Apr-2025 18:41:33	25.05	10.33	0.46	10.77	46.61	1	20.75	23.17	49.29	6604
1745343708752.15	22-Apr-2025 18:41:48	25.14	10.37	0.51	10.85	46.86	1	20.75	23.03	47.75	3268
1745343723764.52	22-Apr-2025 18:42:03	25.01	10.45	0.24	11.23	46.93	1	20.75	22.91	47.43	10621
1745343738778.56	22-Apr-2025 18:42:18	25.35	7.88	1.73	13.43	48.38	0	20.75	22.85	50.32	10979
1745343753789.67	22-Apr-2025 18:42:33	25.56	7.7	1.93	13.51	48.69	0	20.75	22.8	60.15	6553
1745343768805.19	22-Apr-2025 18:42:48	25.67	7.69	1.75	13.43	48.53	0	20.75	22.7	66.96	10389
1745343783808.63	22-Apr-2025 18:43:03	25.47	7.69	1.92	13.63	48.72	0	20.7200069896918	22.67	71.34	1083
1745343798819.05	22-Apr-2025 18:43:18	25.19	7.95	1.76	13.57	48.47	0	20.69	22.74	73.85	7
1745343813832.73	22-Apr-2025 18:43:33	25.2	8.07	1.84	13.4	48.5	0	20.69	22.78	75.33	6553
1745343828840.87	22-Apr-2025 18:43:48	25.11	8.19	1.79	13.42	48.51	0	20.69	22.83	76.45	6518
1745343843842.21	22-Apr-2025 18:44:03	25.06	8.35	1.8	13.33	48.54	0	20.69	22.89	77.29	1087
1745343858855.79	22-Apr-2025 18:44:18	25.33	8.53	1.74	13.38	48.99	0	20.69	22.91	77.97	7548
1745343873859.22	22-Apr-2025 18:44:33	25.51	8.56	1.84	13.3	49.21	0	20.69	22.96	78.6	10458
1745343888867.68	22-Apr-2025 18:44:48	25.59	8.49	1.97	13.11	49.16	0	20.69	23.04	78.96	6553
1745343903868.69	22-Apr-2025 18:45:03	25.75	8.45	2.05	12.98	49.24	0	20.69	23.11	79.08	10751
1745343918873.37	22-Apr-2025 18:45:18	25.71	8.48	2.28	12.88	49.35	0	20.69	23.2	79.05	6546
1745343933883.09	22-Apr-2025 18:45:33	25.77	8.4	2.33	12.75	49.26	1	20.7200000609957	23.3	78.98	6510
1745343948892.75	22-Apr-2025 18:45:48	25.33	10.88	0.5	10.47	47.17	1	20.75	23.38	74.57	6609
1745343963904.2	22-Apr-2025 18:46:03	25.12	10.51	0.64	10.59	46.86	1	20.75	23.38	62.02	10649
1745343978905.82	22-Apr-2025 18:46:18	25.1	10.41	0.48	10.53	46.53	1	20.75	23.3	53	11115
1745343993917.75	22-Apr-2025 18:46:33	25.03	10.5	0.5	11.08	47.12	1	20.7800053843793	23.15	49.85	6620
1745344008924.3	22-Apr-2025 18:46:48	25.19	10.44	0.37	11.22	47.23	1	20.81	23.03	48	6616
1745344023932.63	22-Apr-2025 18:47:03	25.05	10.42	0.39	11.37	47.24	1	20.7800028079924	22.9	47.44	6594
1745344038943.76	22-Apr-2025 18:47:18	25.38	8.06	1.86	13.44	48.75	0	20.75	22.86	50.9	6647
1745344053956.52	22-Apr-2025 18:47:33	25.54	7.64	1.89	13.51	48.58	0	20.75	22.82	60.71	10607
1745344068963.13	22-Apr-2025 18:47:48	25.59	7.9	1.72	13.67	48.88	0	20.75	22.7	67.32	6525
1745344083974.75	22-Apr-2025 18:48:03	25.52	7.99	1.89	13.65	49.05	0	20.7200011679952	22.67	71.54	6542
1745344098987.54	22-Apr-2025 18:48:18	25.29	7.97	1.92	13.42	48.61	0	20.69	22.73	74.02	6529
1745344113993.52	22-Apr-2025 18:48:33	25.24	8.09	1.92	13.25	48.5	0	20.6550062982328	22.78	75.35	6504
1745344129004.91	22-Apr-2025 18:48:49	25.16	8.25	1.8	13.3	48.51	0	20.62	22.82	76.5	6484
1745344144011.7	22-Apr-2025 18:49:04	25.12	8.42	1.72	13.3	48.56	0	20.654996418818	22.89	77.24	6536
1745344159021.57	22-Apr-2025 18:49:19	25.44	8.51	1.77	13.26	48.98	0	20.69	22.9	77.99	6510
1745344174028.34	22-Apr-2025 18:49:34	25.51	8.47	1.81	13.07	48.86	0	20.69	22.95	78.43	10711
1745344189036.54	22-Apr-2025 18:49:49	25.63	8.51	2.05	13.06	49.25	0	20.69	23.02	78.76	6528
1745344204047.59	22-Apr-2025 18:50:04	25.71	8.42	2.21	12.99	49.33	0	20.69	23.11	78.81	10893
1745344219061.68	22-Apr-2025 18:50:19	25.78	8.43	2.26	12.8	49.27	0	20.69	23.21	78.78	10617
1745344234072.97	22-Apr-2025 18:50:34	25.72	8.55	2.36	12.86	49.49	1	20.69	23.3	78.72	4906
1745344249081.87	22-Apr-2025 18:50:49	25.07	11.05	0.38	10.59	47.09	1	20.69	23.39	73.56	10638
1745344264094.31	22-Apr-2025 18:51:04	24.95	10.59	0.5	10.71	46.74	1	20.7200082937556	23.39	60.89	6617
1745344279098.45	22-Apr-2025 18:51:19	25.23	10.33	0.45	10.48	46.5	1	20.75	23.3	52.89	1106
1745344294105.27	22-Apr-2025 18:51:34	25.06	10.33	0.29	10.83	46.51	1	20.7799964739418	23.17	49.54	6641
1745344309115.62	22-Apr-2025 18:51:49	25.19	10.45	0.28	11.06	46.99	1	20.81	23.04	47.77	6660
1745344324116.14	22-Apr-2025 18:52:04	24.91	10.51	0.19	11.31	46.91	1	20.81	22.86	47.17	8626
1745344339123.31	22-Apr-2025 18:52:19	25.19	8.18	1.6	13.56	48.52	0	20.81	22.81	51.06	6603
1745344354135.53	22-Apr-2025 18:52:34	25.23	8.04	1.54	13.76	48.57	0	20.7799966939789	22.78	61.23	6564
1745344369144.44	22-Apr-2025 18:52:49	25.19	8.14	1.38	14.01	48.72	0	20.75	22.69	67.72	5066
1745344384153.91	22-Apr-2025 18:53:04	25.28	8.21	1.44	13.98	48.9	0	20.75	22.65	71.76	6
1745344399163.87	22-Apr-2025 18:53:19	24.93	8.29	1.51	13.75	48.49	0	20.75	22.7	73.89	6465
1745344414172.26	22-Apr-2025 18:53:34	24.87	8.5	1.39	13.67	48.43	0	20.75	22.75	75.18	6518
1745344429180.6	22-Apr-2025 18:53:49	24.9	8.54	1.43	13.56	48.44	0	20.75	22.83	76.27	6479
1745344444185.22	22-Apr-2025 18:54:04	24.87	8.59	1.42	13.45	48.34	0	20.75	22.87	76.98	6527
1745344459196.41	22-Apr-2025 18:54:19	25.2	8.77	1.45	13.45	48.87	0	20.75	22.89	77.73	551
1745344474206.01	22-Apr-2025 18:54:34	25.39	8.7	1.62	13.16	48.87	0	20.7200019249144	22.95	78.32	6568
1745344489217.54	22-Apr-2025 18:54:49	25.45	8.73	1.74	13.27	49.17	0	20.69	23.04	78.68	4905
1745344504231.54	22-Apr-2025 18:55:04	25.49	8.76	1.87	13.07	49.2	0	20.7200049488317	23.12	78.82	6550
1745344519240.6	22-Apr-2025 18:55:19	25.49	8.65	2.01	13	49.14	0	20.75	23.2	78.8	6558
1745344534247.05	22-Apr-2025 18:55:34	25.56	8.52	2.08	12.81	48.97	1	20.75	23.29	78.78	1069
1745344549248.04	22-Apr-2025 18:55:49	25.09	11.2	0.28	10.65	47.21	1	20.75	23.39	73.45	6625
1745344564259.2	22-Apr-2025 18:56:04	25.07	10.72	0.36	10.51	46.66	1	20.75	23.33	61	10778
1745344579269.21	22-Apr-2025 18:56:19	24.94	10.62	0.15	10.65	46.37	1	20.75	23.26	52.69	6595
1745344594277.83	22-Apr-2025 18:56:34	24.87	10.68	0.18	11	46.74	1	20.7800006985894	23.1	49.77	6630
1745344609285.75	22-Apr-2025 18:56:49	24.93	10.81	0.17	11.11	47.02	1	20.81	23	47.95	10656
1745344624294.28	22-Apr-2025 18:57:04	24.75	10.73	0.04	11.38	46.89	1	20.81	22.89	47.52	6615
1745344639306.53	22-Apr-2025 18:57:19	25.16	8.19	1.35	13.5	48.2	0	20.81	22.88	51.62	6620
1745344654308.59	22-Apr-2025 18:57:34	25.3	8.13	1.68	13.67	48.78	0	20.780006234664	22.82	61.35	5493
1745344669316.89	22-Apr-2025 18:57:49	25.32	8.16	1.5	13.77	48.76	0	20.75	22.72	67.82	6541
1745344684325.4	22-Apr-2025 18:58:04	25.25	8.29	1.46	13.57	48.57	0	20.75	22.67	71.81	6557
1745344699335.65	22-Apr-2025 18:58:19	25.1	8.21	1.67	13.49	48.48	0	20.75	22.72	74.12	6558
1745344714346.88	22-Apr-2025 18:58:34	25.07	8.28	1.59	13.35	48.29	0	20.75	22.77	75.62	6531
1745344729360.91	22-Apr-2025 18:58:49	25	8.42	1.67	13.38	48.47	0	20.75	22.83	76.66	6540
1745344744372.74	22-Apr-2025 18:59:04	25.14	8.62	1.49	13.36	48.61	0	20.75	22.87	77.34	6515
1745344759385.9	22-Apr-2025 18:59:19	25.36	8.71	1.71	13.17	48.94	0	20.75	22.9	78.12	2731
1745344774396.1	22-Apr-2025 18:59:34	25.41	8.78	1.78	13.07	49.05	0	20.75	22.96	78.62	10682
1745344789404.13	22-Apr-2025 18:59:49	25.55	8.72	1.77	13.04	49.07	0	20.75	23.04	78.96	6532
1745344804414.73	22-Apr-2025 19:00:04	25.63	8.65	1.94	12.82	49.04	0	20.75	23.12	79.06	6522
1745344819424.99	22-Apr-2025 19:00:19	25.67	8.69	2.14	12.72	49.23	0	20.75	23.21	78.92	6559
1745344834439.55	22-Apr-2025 19:00:34	25.7	8.6	2.18	12.65	49.13	1	20.75	23.3	78.84	1081
1745344849445.55	22-Apr-2025 19:00:49	25.15	11.27	0.35	10.42	47.2	1	20.75	23.38	72.9	6642
1745344864456.49	22-Apr-2025 19:01:04	25.14	10.77	0.14	10.49	46.54	1	20.7800026028198	23.36	60.4	6549
1745344879464.83	22-Apr-2025 19:01:19	24.91	10.75	0.22	10.64	46.52	1	20.81	23.27	52.59	6654
1745344894477.82	22-Apr-2025 19:01:34	24.97	10.64	0.28	10.68	46.56	1	20.81	23.14	49.76	10615
1745344909493.38	22-Apr-2025 19:01:49	25.01	10.8	0.33	10.91	47.05	1	20.81	22.99	48.09	6621
1745344924507.18	22-Apr-2025 19:02:04	25.04	10.74	-0.01	11.13	46.89	1	20.7799946511852	22.9	47.34	6656
1745344939515.63	22-Apr-2025 19:02:19	25.13	8.39	1.43	13.59	48.53	0	20.75	22.88	52.29	537
1745344954530.55	22-Apr-2025 19:02:34	25.34	8.16	1.57	13.49	48.56	0	20.75	22.8	61.75	2253
1745344969541.59	22-Apr-2025 19:02:49	25.24	8.31	1.37	13.79	48.71	0	20.75	22.7	67.81	6506
1745344984548.45	22-Apr-2025 19:03:04	25.25	8.46	1.44	13.7	48.86	0	20.720005009081	22.68	71.76	6500
1745344999560.32	22-Apr-2025 19:03:19	24.95	8.47	1.46	13.65	48.52	0	20.69	22.73	74.05	6518
1745345014570.33	22-Apr-2025 19:03:34	24.96	8.57	1.46	13.51	48.51	0	20.69	22.8	75.65	6544
1745345029577.36	22-Apr-2025 19:03:49	24.89	8.63	1.47	13.35	48.33	0	20.69	22.84	76.6	1092
1745345044592.05	22-Apr-2025 19:04:04	25.08	8.91	1.49	13.22	48.7	0	20.69	22.85	77.39	10719
1745345059601.59	22-Apr-2025 19:04:19	25.16	8.94	1.48	13.29	48.85	0	20.69	22.91	78.27	10887
1745345074602.12	22-Apr-2025 19:04:34	25.31	8.84	1.56	13.09	48.8	0	20.69	22.97	78.77	6527
1745345089611.29	22-Apr-2025 19:04:49	25.44	8.95	1.78	13.07	49.23	0	20.69	23.06	79.09	10442
1745345104621.23	22-Apr-2025 19:05:04	25.57	8.86	1.84	13.06	49.34	0	20.69	23.14	79.19	6557
1745345119629.12	22-Apr-2025 19:05:19	25.59	8.85	1.97	12.96	49.38	0	20.69	23.21	79.14	6509
1745345134629.84	22-Apr-2025 19:05:34	25.6	8.89	2.2	12.76	49.46	1	20.69	23.31	78.97	6518
1745345149639.14	22-Apr-2025 19:05:49	25.08	11.28	0.24	10.48	47.09	1	20.69	23.4	72.31	10640
1745345164649.09	22-Apr-2025 19:06:04	25.02	10.95	0.29	10.59	46.86	1	20.719997219144	23.34	59.8	6628
1745345179661.82	22-Apr-2025 19:06:19	24.89	10.8	0.17	10.68	46.55	1	20.75	23.26	52.3	6666
1745345194672.66	22-Apr-2025 19:06:34	24.94	10.77	0.43	10.91	47.05	1	20.75	23.13	49.61	6627
1745345209688.38	22-Apr-2025 19:06:49	24.9	10.82	0.09	10.99	46.8	1	20.75	23.07	48.03	1110
1745345224702.97	22-Apr-2025 19:07:04	24.8	10.88	-0.09	11.26	46.85	1	20.7199975288121	22.95	47.54	10854
1745345239715.1	22-Apr-2025 19:07:19	25.02	8.66	1.04	13.55	48.27	0	20.69	22.9	50.39	6606
1745345254723.14	22-Apr-2025 19:07:34	25.22	8.31	1.35	13.5	48.38	0	20.69	22.88	60.33	10643
1745345269734.42	22-Apr-2025 19:07:49	25.29	8.35	1.33	13.94	48.91	0	20.69	22.77	67.2	6525
1745345284742.63	22-Apr-2025 19:08:04	25.31	NaN	1.36	13.65	40.32	0	20.69	22.73	71.23	6508
1745345299752.22	22-Apr-2025 19:08:19	24.98	8.51	1.38	13.63	48.5	0	20.69	22.77	73.75	6521
1745345314763.92	22-Apr-2025 19:08:34	24.82	8.71	1.34	13.55	48.43	0	20.6550048217491	22.81	75.09	6504
1745345329779.74	22-Apr-2025 19:08:49	24.84	8.8	1.33	13.49	48.47	0	20.62	22.84	76.25	6562
1745345344792.34	22-Apr-2025 19:09:04	24.91	8.84	1.47	13.32	48.55	0	20.655000772968	22.87	77.22	6562
1745345359804.28	22-Apr-2025 19:09:19	25.15	9.06	1.4	13.48	49.09	0	20.69	22.91	78.02	6510
1745345374814.25	22-Apr-2025 19:09:34	25.27	9.08	1.57	13.19	49.11	0	20.69	22.96	78.59	4460
1745345389827.77	22-Apr-2025 19:09:49	25.38	9	1.46	13.12	48.96	0	20.69	23.04	79.01	6505
1745345404836.62	22-Apr-2025 19:10:04	25.39	9.03	1.8	13	49.22	0	20.69	23.11	79.23	10391
1745345419847.83	22-Apr-2025 19:10:19	25.52	9.04	1.9	12.89	49.35	0	20.69	23.2	79.22	10542
1745345434862.88	22-Apr-2025 19:10:34	25.5	9	2.02	12.82	49.33	1	20.69	23.28	79.1	6522
1745345449874.96	22-Apr-2025 19:10:49	25.02	11.4	-0.07	10.46	46.81	1	20.69	23.36	74.92	6630
1745345464881.18	22-Apr-2025 19:11:04	24.77	11.11	-0.04	10.56	46.39	1	20.7199944076603	23.37	62.1	6591
1745345479893	22-Apr-2025 19:11:19	24.94	10.93	-0.02	10.63	46.48	1	20.75	23.31	53.16	6570
1745345494895.27	22-Apr-2025 19:11:34	24.9	11.04	-0.11	10.86	46.69	1	20.75	23.2	49.99	1105
1745345509905.12	22-Apr-2025 19:11:49	24.96	11.04	-0.12	11.06	46.93	1	20.75	23.1	47.95	6631
1745345524918.29	22-Apr-2025 19:12:04	24.6	11.05	-0.43	11.61	46.82	1	20.75	23.01	47.17	6615
1745345539918.94	22-Apr-2025 19:12:19	25	8.76	1.02	13.88	48.66	0	20.75	22.98	50.5	6610
1745345554927.5	22-Apr-2025 19:12:34	25.16	8.66	1.27	13.87	48.97	0	20.7200026140021	22.89	60.69	6558
1745345569938.69	22-Apr-2025 19:12:49	25.1	8.66	1.09	14.11	48.95	0	20.69	22.78	67.24	1093
1745345584944.72	22-Apr-2025 19:13:04	25.14	8.84	1.16	13.79	48.93	0	20.655000995624	22.72	71.4	1074
1745345599951.61	22-Apr-2025 19:13:19	24.79	8.75	1.17	13.74	48.45	0	20.62	22.79	74.01	10629
1745345614963.93	22-Apr-2025 19:13:34	24.78	8.87	1.17	13.66	48.49	0	20.6550000139453	22.83	75.37	6550
1745345629976.24	22-Apr-2025 19:13:49	24.64	9.02	1.18	13.62	48.47	0	20.69	22.86	76.57	1086
1745345644990.08	22-Apr-2025 19:14:04	24.93	9.17	0.89	13.5	48.5	0	20.69	22.89	77.38	10435
1745345660001.51	22-Apr-2025 19:14:20	25.11	9.21	1.16	13.44	48.92	0	20.69	22.93	78.15	10722
1745345675010.61	22-Apr-2025 19:14:35	25.21	9.18	1.29	13.34	49.02	0	20.69	22.99	78.69	6532
1745345690024.88	22-Apr-2025 19:14:50	25.46	9.14	1.5	13.19	49.29	0	20.69	23.06	79.08	10430
1745345705032.24	22-Apr-2025 19:15:05	25.42	9.09	1.73	13.02	49.26	0	20.69	23.14	79.16	1089
1745345720037.08	22-Apr-2025 19:15:20	25.47	9.1	1.74	13.01	49.32	0	20.69	23.22	79.06	6496
1745345735051.97	22-Apr-2025 19:15:35	25.5	9.09	1.89	12.86	49.34	1	20.69	23.3	79.01	6505
1745345750061.36	22-Apr-2025 19:15:50	25.04	11.59	-0.01	10.54	47.15	1	20.69	23.4	73.96	5430
1745345765071.76	22-Apr-2025 19:16:05	25.07	11.23	0.03	10.73	47.05	1	20.7199989751105	23.38	60.52	6614
1745345780083.18	22-Apr-2025 19:16:20	24.83	11.15	-0.13	10.76	46.61	1	20.75	23.29	52.69	6654
1745345795091.21	22-Apr-2025 19:16:35	24.86	11.1	-0.25	11.14	46.86	1	20.7799964617845	23.19	49.52	11075
1745345810102.78	22-Apr-2025 19:16:50	24.73	10.88	-0.31	11.09	46.38	1	20.81	23.05	48.21	561
1745345825111.08	22-Apr-2025 19:17:05	24.66	11.06	-0.36	11.92	47.27	0	20.81	22.92	47.53	10620
1745345840122.27	22-Apr-2025 19:17:20	25.16	8.39	1.29	13.4	48.23	0	20.81	22.92	53.73	10655
1745345855133.37	22-Apr-2025 19:17:35	25.2	8.48	1.48	13.61	48.77	0	20.81	22.8	62.76	6549
1745345870142.47	22-Apr-2025 19:17:50	25.25	8.57	1.11	13.71	48.64	0	20.81	22.71	68.44	6536
1745345885151.22	22-Apr-2025 19:18:05	25.21	8.71	1.2	13.66	48.79	0	20.7800028676818	22.69	72.35	6507
1745345900162.84	22-Apr-2025 19:18:20	24.87	8.7	1.24	13.5	48.31	0	20.75	22.75	74.51	6522
1745345915170.81	22-Apr-2025 19:18:35	24.85	8.81	1.3	13.46	48.42	0	20.75	22.82	75.81	6533
1745345930186.43	22-Apr-2025 19:18:50	24.91	8.83	1.3	13.35	48.39	0	20.75	22.86	76.73	1082
1745345945194.84	22-Apr-2025 19:19:05	25.06	9.15	1.14	13.39	48.73	0	20.75	22.86	77.55	879
1745345960202.48	22-Apr-2025 19:19:20	25.18	9.18	1.19	13.36	48.91	0	20.75	22.91	78.22	10752
1745345975206.81	22-Apr-2025 19:19:35	25.25	9.16	1.43	13.18	49.02	0	20.75	22.98	78.73	6464
1745345990212.23	22-Apr-2025 19:19:50	25.38	9.13	1.48	12.99	48.98	0	20.75	23.06	78.94	6503
1745346005215.48	22-Apr-2025 19:20:05	25.45	9.01	1.68	12.93	49.06	0	20.7200064715679	23.15	78.92	8010
1745346020225.2	22-Apr-2025 19:20:20	25.45	9.13	1.78	12.8	49.16	0	20.69	23.24	78.86	10839
1745346035240.6	22-Apr-2025 19:20:35	25.56	9.04	1.77	12.72	49.07	1	20.720003473644	23.34	78.74	2363
1745346050252.52	22-Apr-2025 19:20:50	24.8	11.45	-0.05	10.57	46.77	1	20.75	23.43	70.34	6634
1745346065263.17	22-Apr-2025 19:21:05	24.84	11.14	-0.09	10.7	46.58	1	20.75	23.38	58.31	1104
1745346080272.88	22-Apr-2025 19:21:20	24.78	11.26	-0.11	10.86	46.79	1	20.75	23.26	51.74	6618
1745346095284.3	22-Apr-2025 19:21:35	24.85	11.17	-0.31	11.09	46.8	1	20.7799998145954	23.13	49.04	1120
1745346110295.91	22-Apr-2025 19:21:50	24.65	11.14	-0.35	11.26	46.71	1	20.81	23.02	47.63	10614
1745346125308.3	22-Apr-2025 19:22:05	25.1	10.14	-0.05	13.02	48.2	0	20.81	22.87	47.1	6677
1745346140314.89	22-Apr-2025 19:22:20	25.18	8.48	1.07	13.32	48.05	0	20.81	22.89	54.81	10563
1745346155324.88	22-Apr-2025 19:22:35	25.1	8.63	1.02	13.58	48.32	0	20.81	22.76	63.67	6516
1745346170336.43	22-Apr-2025 19:22:50	25.11	8.72	0.84	13.8	48.46	0	20.81	22.69	69.03	6510
1745346185337.32	22-Apr-2025 19:23:05	25.1	8.82	1.01	13.71	48.64	0	20.7800099782637	22.66	72.65	6541
1745346200348.2	22-Apr-2025 19:23:20	24.82	8.85	1.02	13.62	48.31	0	20.75	22.6	74.54	6517
1745346215354.99	22-Apr-2025 19:23:35	24.74	8.98	1.08	13.55	48.36	0	20.75	22.64	75.75	6517
1745346230363.71	22-Apr-2025 19:23:50	24.71	9.11	1.2	13.31	48.33	0	20.75	22.69	76.65	6552
1745346245373.04	22-Apr-2025 19:24:05	25	9.25	0.93	13.35	48.53	0	20.75	22.71	77.44	6503
1745346260384	22-Apr-2025 19:24:20	25.12	9.38	1.2	13.21	48.91	0	20.75	22.77	78.09	10512
1745346275392.09	22-Apr-2025 19:24:35	25.23	9.22	1.36	13.19	49.01	0	20.75	22.86	78.54	6546
1745346290404.53	22-Apr-2025 19:24:50	25.31	9.1	1.53	12.92	48.85	0	20.75	22.93	78.75	10490
1745346305420.5	22-Apr-2025 19:25:05	25.36	9.23	1.51	12.84	48.94	0	20.75	23.11	78.73	6487
1745346320430.22	22-Apr-2025 19:25:20	25.4	9.16	1.86	12.75	49.17	0	20.75	23.22	78.62	6510
1745346335440.27	22-Apr-2025 19:25:35	25.39	9.14	1.37	12.14	48.04	1	20.7200015823522	23.34	78.58	6532
1745346350451.9	22-Apr-2025 19:25:50	24.87	11.44	-0.13	10.44	46.63	1	20.69	23.41	68.47	10713
1745346365461.55	22-Apr-2025 19:26:05	24.73	11.32	-0.17	10.76	46.63	1	20.7199938370183	23.37	56.91	6603
1745346380477.37	22-Apr-2025 19:26:20	24.83	11.17	-0.33	10.78	46.45	1	20.75	23.28	51.45	6609
1745346395490.19	22-Apr-2025 19:26:35	24.88	11.1	-0.32	10.8	46.46	1	20.780002172616	23.11	48.94	6605
1745346410500.85	22-Apr-2025 19:26:50	24.72	11.1	-0.31	11.18	46.69	1	20.81	22.98	47.57	1112
1745346425503.85	22-Apr-2025 19:27:05	25.32	9.62	0.38	12.87	48.19	0	20.81	22.87	47.15	10617
1745346440511.79	22-Apr-2025 19:27:20	25.19	8.8	1.16	13.24	48.39	0	20.81	22.91	56.02	6542
1745346455512.82	22-Apr-2025 19:27:35	25.23	8.59	1.25	13.44	48.51	0	20.7800079548622	22.78	64.51	6524
1745346470521.81	22-Apr-2025 19:27:50	25.2	8.81	0.99	13.73	48.72	0	20.75	22.72	69.54	10338
1745346485532.54	22-Apr-2025 19:28:05	25.21	8.86	1.17	13.39	48.63	0	20.75	22.69	72.93	6521
1745346500545.15	22-Apr-2025 19:28:20	24.94	8.88	1.12	13.47	48.4	0	20.75	22.75	74.87	10766
1745346515551.34	22-Apr-2025 19:28:35	24.86	8.98	1.13	13.36	48.32	0	20.75	22.81	76.03	10451
1745346530563.25	22-Apr-2025 19:28:50	24.77	9.15	1.1	13.37	48.39	0	20.75	22.74	76.95	6514
1745346545570.45	22-Apr-2025 19:29:05	25.02	9.38	0.99	13.34	48.73	0	20.7200076101346	22.73	77.61	6494
1745346560585.27	22-Apr-2025 19:29:20	25.23	9.29	1.02	13.35	48.89	0	20.69	22.77	78.34	6529
1745346575594.55	22-Apr-2025 19:29:35	25.25	9.29	1.24	13.11	48.9	0	20.69	22.84	78.79	10853
1745346590607.68	22-Apr-2025 19:29:50	25.28	9.28	1.28	13.06	48.89	0	20.69	22.97	79	6523
1745346605611.71	22-Apr-2025 19:30:05	25.41	9.31	1.48	13.02	49.21	0	20.7199890013784	23.16	79.01	6494
1745346620626.75	22-Apr-2025 19:30:20	25.41	9.17	1.52	12.78	48.88	0	20.75	23.27	78.92	6560
1745346635633.41	22-Apr-2025 19:30:35	25.35	9.68	0.69	11.46	47.18	1	20.75	23.35	78.7	6569
1745346650646.93	22-Apr-2025 19:30:50	24.72	11.46	-0.03	10.55	46.7	1	20.75	23.39	67.1	6664
1745346665658.97	22-Apr-2025 19:31:05	24.85	11.23	-0.19	10.58	46.47	1	20.75	23.35	56	5
1745346680659.67	22-Apr-2025 19:31:20	24.8	11.15	-0.37	10.78	46.36	1	20.75	23.23	51.04	6614
1745346695660.36	22-Apr-2025 19:31:35	24.81	11.2	-0.24	10.86	46.63	1	20.7799934104423	23.03	48.83	6615
1745346710667.64	22-Apr-2025 19:31:50	24.82	11.16	-0.58	11.45	46.85	1	20.81	22.91	47.72	5529
1745346725681.15	22-Apr-2025 19:32:05	25.2	9.16	0.69	13.18	48.24	0	20.81	22.79	47.76	6586
1745346740693.84	22-Apr-2025 19:32:20	25.3	8.86	1.19	13.1	48.45	0	20.81	22.85	57.25	6588
1745346755718.33	22-Apr-2025 19:32:35	25.18	8.58	1.14	13.63	48.53	0	20.81	22.73	65.02	1085
1745346770731.43	22-Apr-2025 19:32:50	24.99	8.81	0.83	13.68	48.31	0	20.81	22.68	70.04	6523
1745346785737.14	22-Apr-2025 19:33:05	25.24	8.96	1	13.6	48.8	0	20.780001417851	22.67	73.21	5039
1745346800744.26	22-Apr-2025 19:33:20	24.99	8.81	1.14	13.38	48.32	0	20.75	22.74	75.14	10450
1745346815757.13	22-Apr-2025 19:33:35	24.93	9	1.16	13.32	48.41	0	20.75	22.79	76.36	5366
1745346830761.94	22-Apr-2025 19:33:50	24.92	9.14	1.12	13.12	48.3	0	20.75	22.86	77.23	9076
1745346845772.75	22-Apr-2025 19:34:05	25.27	9.29	1.08	13.29	48.94	0	20.75	22.88	77.97	6503
1745346860781.78	22-Apr-2025 19:34:20	25.29	9.3	1.19	13.05	48.83	0	20.75	22.95	78.52	3103
1745346875792.47	22-Apr-2025 19:34:35	25.28	9.33	1.35	13.09	49.06	0	20.75	23.03	78.89	2
1745346890798.67	22-Apr-2025 19:34:50	25.43	9.29	1.47	12.85	49.05	0	20.75	23.1	79.02	6512
1745346905807.12	22-Apr-2025 19:35:05	25.42	9.34	1.65	12.77	49.19	0	20.75	23.19	78.96	6520
1745346920816.9	22-Apr-2025 19:35:20	25.56	9.19	1.74	12.63	49.11	0	20.75	23.28	78.82	6506
1745346935832.46	22-Apr-2025 19:35:35	25.4	10.77	0.19	11.09	47.44	1	20.75	23.38	78.19	6599
1745346950844.26	22-Apr-2025 19:35:50	24.86	11.36	-0.13	10.26	46.35	1	20.75	23.39	65.3	10608
1745346965859.66	22-Apr-2025 19:36:05	25	11.25	-0.15	10.19	46.29	1	20.75	23.3	54.84	10835
1745346980872.33	22-Apr-2025 19:36:20	24.87	11.23	-0.35	10.99	46.74	1	20.75	23.21	50.55	6629
1745346995887.92	22-Apr-2025 19:36:35	24.75	11.22	-0.31	10.9	46.56	1	20.75	23.07	48.54	10790
1745347010901.92	22-Apr-2025 19:36:50	24.82	11.38	-0.57	11.05	46.68	1	20.75	22.96	47.36	6636
1745347025902.29	22-Apr-2025 19:37:05	25.02	9.07	0.77	13.21	48.07	0	20.7799890038101	22.89	50.01	1093
1745347040913.65	22-Apr-2025 19:37:20	25.1	8.76	0.92	13.37	48.15	0	20.81	22.83	60.09	6539
1745347055923.54	22-Apr-2025 19:37:35	25.1	8.76	1	13.62	48.48	0	20.7800037692563	22.73	66.73	6569
1745347070937.21	22-Apr-2025 19:37:50	25.18	8.91	0.93	13.75	48.77	0	20.75	22.68	71.04	6544
1745347085947.63	22-Apr-2025 19:38:05	25.11	9.02	0.85	13.5	48.47	0	20.75	22.69	73.94	5268
1745347100958.54	22-Apr-2025 19:38:20	24.91	9.05	1.08	13.52	48.56	0	20.75	22.76	75.58	6515
1745347115961.74	22-Apr-2025 19:38:35	24.89	9.04	1.11	13.41	48.46	0	20.75	22.83	76.68	6515
1745347130972.87	22-Apr-2025 19:38:50	25.02	9.27	0.97	13.29	48.55	0	20.75	22.86	77.38	1083
1745347145983.7	22-Apr-2025 19:39:05	25.17	9.3	1.03	13.21	48.71	0	20.75	22.9	78.16	6485
1745347160998.04	22-Apr-2025 19:39:20	25.2	9.26	1.18	13.03	48.67	0	20.75	22.96	78.63	10898
1745347176000.24	22-Apr-2025 19:39:36	25.25	9.39	1.37	12.91	48.92	0	20.7200109370323	23.04	78.98	6540
1745347191013.38	22-Apr-2025 19:39:51	25.36	9.31	1.28	12.87	48.83	0	20.69	23.13	78.99	30
1745347206022.34	22-Apr-2025 19:40:06	25.41	9.22	1.65	12.71	48.98	0	20.69	23.23	78.9	6498
1745347221037.76	22-Apr-2025 19:40:21	25.44	9.22	1.75	12.76	49.16	1	20.69	23.32	78.69	6553
1745347236046.85	22-Apr-2025 19:40:36	25.01	11.75	-0.37	10.6	46.99	1	20.7200040847527	23.41	74.99	10707
1745347251051.84	22-Apr-2025 19:40:51	24.77	11.51	-0.19	10.55	46.64	1	20.75	23.4	62.17	10697
1745347266063.15	22-Apr-2025 19:41:06	24.77	11.49	-0.47	10.66	46.45	1	20.75	23.33	53.21	1112
1745347281072.42	22-Apr-2025 19:41:21	24.75	11.38	-0.54	10.91	46.5	1	20.75	23.18	49.8	6600
1745347296085.42	22-Apr-2025 19:41:36	24.86	11.41	-0.48	10.89	46.69	1	20.75	23.05	48.19	6589
1745347311095.41	22-Apr-2025 19:41:51	24.72	11.28	-0.57	11.29	46.72	1	20.75	22.89	47.66	6629
1745347326104.82	22-Apr-2025 19:42:06	25.16	8.93	0.83	13.15	48.08	0	20.7199982395263	22.85	49.9	6560
1745347341112.47	22-Apr-2025 19:42:21	25.21	8.79	1.09	13.47	48.55	0	20.69	22.79	59.78	6526
1745347356123.83	22-Apr-2025 19:42:36	25.17	8.77	1.05	13.5	48.49	0	20.6549982384281	22.7	66.78	1099
1745347371133.68	22-Apr-2025 19:42:51	25.13	8.93	0.93	13.53	48.53	0	20.62	22.67	71.22	6541
1745347386143.18	22-Apr-2025 19:43:06	25.3	8.94	0.98	13.52	48.73	0	20.6549957518235	22.66	73.94	10899
1745347401156.33	22-Apr-2025 19:43:21	24.89	9.01	1.07	13.36	48.34	0	20.69	22.72	75.61	10625
1745347416169.2	22-Apr-2025 19:43:36	24.9	9.15	1.14	13.25	48.43	0	20.69	22.79	76.76	10452
1745347431182.24	22-Apr-2025 19:43:51	25.07	9.37	0.82	13.26	48.51	0	20.69	22.83	77.52	1087
1745347446193.55	22-Apr-2025 19:44:06	25.18	9.37	1.08	13.14	48.77	0	20.69	22.89	78.35	6508
1745347461203.63	22-Apr-2025 19:44:21	25.32	9.4	1.11	12.95	48.78	0	20.69	22.94	78.86	10516
1745347476216.57	22-Apr-2025 19:44:36	25.37	9.43	1.31	12.78	48.89	0	20.69	23.02	79.16	6543
1745347491226.42	22-Apr-2025 19:44:51	25.4	9.41	1.51	12.75	49.06	0	20.69	23.11	79.34	10686
1745347506240.71	22-Apr-2025 19:45:06	25.42	9.43	1.52	12.69	49.07	0	20.69	23.19	79.28	6511
1745347521253.13	22-Apr-2025 19:45:21	25.46	9.37	1.67	12.6	49.1	1	20.69	23.29	79.16	1077
1745347536265.77	22-Apr-2025 19:45:36	25.01	11.63	-0.38	10.58	46.84	1	20.7199971828149	23.37	75.35	6606
1745347551281.23	22-Apr-2025 19:45:51	24.87	11.54	-0.15	10.45	46.71	1	20.75	23.35	62.52	10713
1745347566287.99	22-Apr-2025 19:46:06	24.77	11.36	-0.45	10.6	46.29	1	20.75	23.27	53.59	6616
1745347581289.99	22-Apr-2025 19:46:21	24.79	11.46	-0.56	10.68	46.37	1	20.75	23.11	50.12	11070
1745347596295.97	22-Apr-2025 19:46:36	24.86	11.4	-0.45	10.96	46.76	1	20.7799902197341	22.98	48.17	6638
1745347611311.73	22-Apr-2025 19:46:51	24.81	11.41	-0.67	11.9	47.45	0	20.81	22.84	47.33	6588
1745347626324.35	22-Apr-2025 19:47:06	25.21	8.72	1.11	12.99	48.03	0	20.81	22.85	54.02	6548
1745347641334.3	22-Apr-2025 19:47:21	25.27	8.72	1.36	13.38	48.73	0	20.81	22.76	62.74	10472
1745347656347.14	22-Apr-2025 19:47:36	25.29	8.78	1.04	13.61	48.72	0	20.81	22.68	68.81	8451
1745347671354.09	22-Apr-2025 19:47:51	25.3	8.93	0.81	13.32	48.36	0	20.81	22.67	72.32	6533
1745347686364.12	22-Apr-2025 19:48:06	25.21	9.1	0.93	13.46	48.69	0	20.7800028945137	22.67	74.6	6558
1745347701377.05	22-Apr-2025 19:48:21	25.01	9.07	1.02	13.26	48.35	0	20.75	22.75	76.15	6551
1745347716388.26	22-Apr-2025 19:48:36	24.96	9.2	1.12	13.22	48.51	0	20.75	22.8	76.91	6529
1745347731395.73	22-Apr-2025 19:48:51	25.11	9.38	1.05	13.15	48.69	0	20.75	22.85	77.56	6523
1745347746404.73	22-Apr-2025 19:49:06	25.22	9.42	1.11	12.92	48.68	0	20.75	22.91	78.21	1081
1745347761414.89	22-Apr-2025 19:49:21	25.32	9.38	1.3	13.02	49.02	0	20.75	22.99	78.61	6507
1745347776424.76	22-Apr-2025 19:49:36	25.33	9.42	1.33	12.74	48.82	0	20.7199988444656	23.07	78.8	6528
1745347791433.47	22-Apr-2025 19:49:51	25.41	9.32	1.5	12.77	48.99	0	20.69	23.16	78.83	6529
1745347806445.08	22-Apr-2025 19:50:06	25.42	9.38	1.63	12.6	49.03	0	20.69	23.25	78.75	6513
1745347821445.27	22-Apr-2025 19:50:21	25.36	9.43	1.75	12.46	49	1	20.69	23.34	78.6	10928
1745347836451.39	22-Apr-2025 19:50:36	24.86	11.83	-0.24	10.51	46.96	1	20.7200051257378	23.4	69.55	6624
1745347851452.39	22-Apr-2025 19:50:51	24.75	11.61	-0.3	10.51	46.56	1	20.75	23.36	58.32	6660
1745347866466.7	22-Apr-2025 19:51:06	24.87	11.37	-0.3	10.88	46.82	1	20.75	23.25	51.66	6639
1745347881479.19	22-Apr-2025 19:51:21	24.77	11.49	-0.52	10.76	46.49	1	20.75	23.13	49.33	10743
1745347896494.31	22-Apr-2025 19:51:36	24.67	11.31	-0.74	11.3	46.55	1	20.75	22.98	47.75	10626
1745347911504.53	22-Apr-2025 19:51:51	24.87	10.94	-0.53	12.55	47.82	0	20.75	22.85	47.38	10844
1745347926513.71	22-Apr-2025 19:52:06	25.13	8.87	0.69	13.51	48.2	0	20.75	22.9	54.64	6564
1745347941526.47	22-Apr-2025 19:52:21	25	9.04	1	13.58	48.62	0	20.75	22.76	63.55	6560
1745347956534.81	22-Apr-2025 19:52:36	25.04	9.12	0.73	13.76	48.65	0	20.75	22.67	69.07	6562
1745347971541.41	22-Apr-2025 19:52:51	25.06	9.2	0.71	13.76	48.72	0	20.75	22.64	72.66	1089
1745347986549.9	22-Apr-2025 19:53:06	25.11	9.31	0.73	13.54	48.7	0	20.75	22.66	75.05	10661
1745348001552.53	22-Apr-2025 19:53:21	24.91	9.23	0.91	13.47	48.52	0	20.75	22.72	76.42	6498
1745348016565.89	22-Apr-2025 19:53:36	24.89	9.3	1.07	13.15	48.41	0	20.75	22.79	77.36	1086
1745348031572.71	22-Apr-2025 19:53:51	25.17	9.52	1.09	13.07	48.85	0	20.75	22.81	77.97	6530
1745348046584.12	22-Apr-2025 19:54:06	25.21	9.54	1.15	13.04	48.95	0	20.7200043012868	22.78	78.69	10448
1745348061599.83	22-Apr-2025 19:54:21	25.36	9.53	1.22	12.9	49.01	0	20.69	22.82	79.07	10450
1745348076615.05	22-Apr-2025 19:54:36	25.44	9.45	1.31	12.9	49.1	0	20.7200112330463	22.9	79.27	1107
1745348091619.03	22-Apr-2025 19:54:51	25.36	9.51	1.48	12.77	49.12	0	20.75	22.97	79.18	10731
1745348106631.61	22-Apr-2025 19:55:06	25.46	9.45	1.51	12.66	49.07	0	20.75	23.06	79.04	10494
1745348121641.58	22-Apr-2025 19:55:21	25.51	9.49	1.24	12.27	48.51	1	20.75	23.15	78.94	6523
1745348136641.84	22-Apr-2025 19:55:36	24.88	11.71	-0.51	10.25	46.33	1	20.75	23.22	69.09	14
1745348151642.77	22-Apr-2025 19:55:51	24.76	11.6	-0.52	10.39	46.23	1	20.75	23.14	57.18	6623
1745348166652.09	22-Apr-2025 19:56:06	24.78	11.52	-0.39	10.7	46.61	1	20.75	23.05	51.26	1095
1745348181661.48	22-Apr-2025 19:56:21	24.79	11.51	-0.68	11.08	46.7	1	20.75	22.88	49.09	10740
1745348196668.65	22-Apr-2025 19:56:36	24.92	11.51	-0.59	11.18	47.01	1	20.75	22.76	47.94	6653
1745348211679.16	22-Apr-2025 19:56:51	25.14	9.95	-0.08	13.01	48.02	0	20.75	22.64	47.4	6594
1745348226694.34	22-Apr-2025 19:57:06	25.11	9.19	0.89	13.31	48.51	0	20.75	22.68	56.09	10752
1745348241704.76	22-Apr-2025 19:57:21	25.09	8.99	0.82	13.54	48.44	0	20.75	22.56	64.62	6565
1745348256719.19	22-Apr-2025 19:57:36	25.24	9.01	0.93	13.52	48.69	0	20.75	22.49	69.85	10518
1745348271728.16	22-Apr-2025 19:57:51	25.18	9.15	0.67	13.56	48.55	0	20.75	22.49	72.91	6529
1745348286738.76	22-Apr-2025 19:58:06	25.18	9.32	0.76	13.61	48.87	0	20.75	22.51	75.18	6545
1745348301744.2	22-Apr-2025 19:58:21	24.97	9.19	0.94	13.38	48.49	0	20.75	22.65	76.54	10797
1745348316758.83	22-Apr-2025 19:58:36	24.85	9.44	0.94	13.27	48.51	0	20.75	22.76	77.35	6567
1745348331769.57	22-Apr-2025 19:58:51	25.2	9.53	0.94	13.13	48.81	0	20.75	22.81	78.17	6489
1745348346778.62	22-Apr-2025 19:59:06	25.33	9.51	1.01	13.05	48.9	0	20.7199918462094	22.9	78.65	6548
1745348361779.51	22-Apr-2025 19:59:21	25.41	9.52	1.23	12.75	48.92	0	20.69	22.99	79.06	1095
1745348376793.97	22-Apr-2025 19:59:36	25.47	9.5	1.34	12.78	49.09	0	20.7200056235647	23.06	79.25	10434
1745348391802.8	22-Apr-2025 19:59:51	25.44	9.51	1.5	12.61	49.07	0	20.75	23.16	79.17	6542
1745348406814.24	22-Apr-2025 20:00:06	25.52	9.47	1.52	12.66	49.17	0	20.75	23.25	79	6544
1745348421825.92	22-Apr-2025 20:00:21	25.41	9.93	0.54	11.07	46.94	1	20.75	23.35	78.79	6636
1745348436836.64	22-Apr-2025 20:00:36	24.91	11.78	-0.28	10.39	46.8	1	20.75	23.39	67.32	6600
1745348451845.63	22-Apr-2025 20:00:51	24.78	11.69	-0.46	10.47	46.47	1	20.75	23.34	55.97	6630
1745348466856.87	22-Apr-2025 20:01:06	24.86	11.55	-0.56	10.78	46.62	1	20.7799998926589	23.23	50.77	6610
1745348481868.21	22-Apr-2025 20:01:21	24.81	11.54	-0.58	10.75	46.52	1	20.81	23.08	48.58	6667
1745348496878.17	22-Apr-2025 20:01:36	24.79	11.52	-0.89	11.04	46.45	1	20.81	22.93	47.6	5484
1745348511890.44	22-Apr-2025 20:01:51	25.05	9.57	0.3	13.33	48.25	0	20.81	22.83	48.76	1106
1745348526903.05	22-Apr-2025 20:02:06	25.22	9.14	0.99	13.23	48.57	0	20.81	22.84	58.9	6554
1745348541912.33	22-Apr-2025 20:02:21	25.19	8.99	1.04	13.52	48.73	0	20.81	22.75	66.25	6528
1745348556927.07	22-Apr-2025 20:02:36	25.11	9.1	0.78	13.45	48.44	0	20.7799927997797	22.71	70.74	10474
1745348571934.61	22-Apr-2025 20:02:51	25.16	9.22	0.74	13.48	48.6	0	20.75	22.69	73.68	6557
1745348586936.85	22-Apr-2025 20:03:06	25.25	9.32	0.86	13.31	48.75	0	20.75	22.72	75.34	6573
1745348601946.98	22-Apr-2025 20:03:21	24.96	9.29	0.9	13.37	48.52	0	20.75	22.78	76.65	6552
1745348616953.64	22-Apr-2025 20:03:36	25.11	9.42	0.94	12.88	48.36	0	20.75	22.86	77.41	10457
1745348631959.09	22-Apr-2025 20:03:51	25.26	9.56	0.95	13.1	48.86	0	20.75	22.89	78.14	6546
1745348646960.13	22-Apr-2025 20:04:06	25.34	9.52	1.09	12.78	48.74	0	20.75	22.94	78.59	6533
1745348661970.82	22-Apr-2025 20:04:21	25.36	9.48	1.23	12.89	48.96	0	20.75	23.03	78.9	6502
1745348676983.36	22-Apr-2025 20:04:36	25.44	9.56	1.3	12.67	48.98	0	20.75	23.12	79.02	4822
1745348691984.16	22-Apr-2025 20:04:51	25.41	9.64	1.42	12.64	49.12	0	20.75	23.21	78.95	6539
1745348706984.59	22-Apr-2025 20:05:06	25.46	9.47	1.56	12.52	49.01	0	20.7200039778739	23.29	78.82	6497
1745348721989	22-Apr-2025 20:05:21	25.11	11.62	-0.39	10.59	46.93	1	20.69	23.4	76.82	6613
1745348736999.45	22-Apr-2025 20:05:36	24.98	11.77	-0.43	10.25	46.57	1	20.7200058312979	23.39	63.69	6661
1745348752004.07	22-Apr-2025 20:05:52	24.92	11.61	-0.57	10.48	46.44	1	20.75	23.29	54.28	6613
1745348767010.93	22-Apr-2025 20:06:07	24.86	11.55	-0.55	10.7	46.55	1	20.75	23.15	50.87	1110
1745348782020.83	22-Apr-2025 20:06:22	24.75	11.52	-0.61	10.99	46.66	1	20.75	23.06	48.59	6659
1745348797021.64	22-Apr-2025 20:06:37	24.76	11.59	-0.68	11.3	46.97	1	20.7799864470411	22.96	47.6	6624
1745348812036	22-Apr-2025 20:06:52	24.95	9.66	0.44	13.21	48.27	0	20.81	22.92	49.23	6618
1745348827045.87	22-Apr-2025 20:07:07	24.94	9.22	0.73	13.43	48.31	0	20.7800041975778	22.9	59.66	10902
1745348842059.94	22-Apr-2025 20:07:22	24.89	9.21	0.4	13.82	48.31	0	20.75	22.78	66.65	10672
1745348857072.15	22-Apr-2025 20:07:37	24.94	9.47	0.58	13.61	48.59	0	20.75	22.74	71.07	10778
1745348872084.69	22-Apr-2025 20:07:52	25	9.42	0.65	13.52	48.59	0	20.75	22.73	73.79	10449
1745348887093.7	22-Apr-2025 20:08:07	25.02	9.68	0.53	13.58	48.81	0	20.720000508719	22.75	75.61	6515
1745348902103.22	22-Apr-2025 20:08:22	24.9	9.5	0.62	13.45	48.47	0	20.69	22.78	76.71	6520
1745348917119.14	22-Apr-2025 20:08:37	24.89	9.78	0.58	13.39	48.64	0	20.69	22.86	77.64	6505
1745348932121.93	22-Apr-2025 20:08:52	25.14	9.77	0.84	13.26	49.01	0	20.69	22.89	78.32	6565
1745348947131.87	22-Apr-2025 20:09:07	25.15	9.86	0.84	13.13	48.99	0	20.69	22.96	78.78	6538
1745348962145.61	22-Apr-2025 20:09:22	25.12	9.74	0.85	12.9	48.6	0	20.69	23.05	79.13	6502
1745348977161.13	22-Apr-2025 20:09:37	25.26	9.69	1.12	12.89	48.95	0	20.69	23.13	79.25	1078
1745348992169.69	22-Apr-2025 20:09:52	25.3	9.77	1.24	12.9	49.22	0	20.69	23.21	79.22	1076
1745349007180.27	22-Apr-2025 20:10:07	25.33	9.66	1.26	12.6	48.85	1	20.7199986331061	23.31	79.01	6512
1745349022192.21	22-Apr-2025 20:10:22	24.92	11.93	-0.68	10.76	46.94	1	20.75	23.4	76.28	6615
1745349037205.4	22-Apr-2025 20:10:37	24.87	11.97	-0.52	10.47	46.8	1	20.75	23.37	63.33	10764
1745349052218.04	22-Apr-2025 20:10:52	24.62	11.8	-0.67	10.78	46.53	1	20.75	23.3	53.77	11109
1745349067233.55	22-Apr-2025 20:11:07	24.67	11.77	-0.7	10.71	46.44	1	20.75	23.19	50.58	6605
1745349082240.38	22-Apr-2025 20:11:22	24.56	11.66	-0.67	10.98	46.53	1	20.75	23.12	48.64	1554
1745349097251.18	22-Apr-2025 20:11:37	24.49	11.95	-0.92	11.79	47.32	0	20.75	22.99	47.69	10708
1745349112258.55	22-Apr-2025 20:11:52	24.95	9.2	0.61	13.33	48.08	0	20.75	22.99	53.62	6606
1745349127266.4	22-Apr-2025 20:12:07	25.15	9.22	0.8	13.41	48.57	0	20.7199924908196	22.89	63.24	2435
1745349142266.74	22-Apr-2025 20:12:22	25.04	9.26	0.63	13.6	48.52	0	20.69	22.8	68.85	1092
1745349157274.97	22-Apr-2025 20:12:37	25.13	9.41	0.55	13.45	48.54	0	20.69	22.77	72.37	6983
1745349172282.84	22-Apr-2025 20:12:52	25.07	9.55	0.68	13.4	48.7	0	20.69	22.76	74.63	10494
1745349187292.3	22-Apr-2025 20:13:07	25.11	9.49	0.68	13.33	48.61	0	20.69	22.79	76.03	10629
1745349202299.61	22-Apr-2025 20:13:22	25.01	9.49	0.99	13.11	48.6	0	20.69	22.85	77.05	6556
1745349217304.19	22-Apr-2025 20:13:37	25.17	9.7	0.97	13.18	49.02	0	20.69	22.92	77.71	6518
1745349232310.25	22-Apr-2025 20:13:52	25.3	9.72	0.94	12.88	48.85	0	20.69	22.97	78.31	10562
1745349247322.88	22-Apr-2025 20:14:07	25.25	9.74	1.13	12.82	48.94	0	20.69	23.05	78.64	6544
1745349262336.42	22-Apr-2025 20:14:22	25.33	9.69	1.23	12.8	49.05	0	20.69	23.11	78.82	1095
1745349277341.19	22-Apr-2025 20:14:37	25.44	9.69	1.35	12.57	49.04	0	20.69	23.21	78.72	10625
1745349292356.88	22-Apr-2025 20:14:52	25.44	9.63	1.39	12.69	49.15	0	20.69	23.3	78.59	6546
1745349307365.13	22-Apr-2025 20:15:07	25.44	9.7	1.42	12.49	49.05	1	20.69	23.39	78.48	6519
1745349322376.07	22-Apr-2025 20:15:22	24.79	12.12	-0.54	10.36	46.74	1	20.69	23.46	70.42	10698
1745349337385.71	22-Apr-2025 20:15:37	24.84	11.92	-0.52	10.48	46.72	1	20.7200086714927	23.29	58.03	10624
1745349352386.68	22-Apr-2025 20:15:52	24.67	11.87	-0.46	10.55	46.62	1	20.75	23.34	51.77	6656
1745349367400.28	22-Apr-2025 20:16:07	24.69	11.88	-0.71	10.87	46.73	1	20.75	23.23	49.45	6648
1745349382405.78	22-Apr-2025 20:16:22	24.88	11.84	-0.89	10.89	46.72	1	20.75	23.09	47.79	6631
1745349397421.35	22-Apr-2025 20:16:37	24.63	11.86	-0.98	12.35	47.87	0	20.75	22.97	47.3	6614
1745349412425.08	22-Apr-2025 20:16:52	24.94	9.29	0.69	13.21	48.14	0	20.75	22.95	54.35	6524
1745349427434.91	22-Apr-2025 20:17:07	24.93	9.34	0.61	13.62	48.49	0	20.7199971129429	22.85	63.26	6561
1745349442441.86	22-Apr-2025 20:17:22	24.91	9.36	0.65	13.58	48.5	0	20.69	22.76	68.96	1090
1745349457444.77	22-Apr-2025 20:17:37	24.94	9.52	0.51	13.61	48.57	0	20.69	22.74	72.47	10924
1745349472455.76	22-Apr-2025 20:17:52	25.05	9.55	0.53	13.53	48.66	0	20.69	22.74	74.67	6528
1745349487462.58	22-Apr-2025 20:18:07	25.07	9.74	0.51	13.42	48.74	0	20.69	22.77	76.17	10967
1745349502468.31	22-Apr-2025 20:18:22	24.89	9.64	0.73	13.31	48.57	0	20.69	22.83	77.28	6484
1745349517480.6	22-Apr-2025 20:18:37	25.03	9.88	0.71	13.3	48.92	0	20.69	22.88	77.98	1088
1745349532487.25	22-Apr-2025 20:18:52	25.09	9.99	0.67	13.14	48.9	0	20.69	22.95	78.7	1520
1745349547495.2	22-Apr-2025 20:19:07	25.16	9.92	0.85	13	48.92	0	20.69	23.02	79.19	10461
1745349562510.28	22-Apr-2025 20:19:22	25.28	9.94	0.87	12.99	49.08	0	20.69	23.11	79.39	6497
1745349577524.03	22-Apr-2025 20:19:37	25.27	9.91	1.1	12.76	49.05	0	20.69	23.19	79.44	10570
1745349592533.52	22-Apr-2025 20:19:52	25.28	9.86	1.17	12.73	49.05	0	20.69	23.28	79.31	10677
1745349607542.46	22-Apr-2025 20:20:07	25.28	9.67	1.21	12.43	48.59	1	20.69	23.38	79.13	6513
1745349622555.03	22-Apr-2025 20:20:22	24.88	12.21	-0.66	10.52	46.96	1	20.69	23.45	70	6568
1745349637562.55	22-Apr-2025 20:20:37	24.75	11.97	-0.63	10.38	46.47	1	20.7199995397886	23.45	57.97	6649
1745349652570.53	22-Apr-2025 20:20:52	24.82	11.91	-0.58	10.65	46.8	1	20.75	23.31	51.78	1101
1745349667583.73	22-Apr-2025 20:21:07	24.78	11.97	-0.89	10.88	46.75	1	20.75	23.18	49.4	6672
1745349682599.33	22-Apr-2025 20:21:22	24.61	12	-1	11.32	46.93	1	20.75	23.04	47.97	6613
1745349697600.37	22-Apr-2025 20:21:37	24.49	12.03	-1.12	11.47	46.87	0	20.75	22.93	47.53	10683
1745349712608.77	22-Apr-2025 20:21:52	24.87	9.5	0.63	13.35	48.34	0	20.75	22.92	52.9	6578
1745349727620.31	22-Apr-2025 20:22:07	24.93	9.48	0.56	13.62	48.58	0	20.7199990473337	22.68	62.3	10642
1745349742630.9	22-Apr-2025 20:22:22	24.88	9.58	0.42	13.7	48.59	0	20.69	22.68	68.42	6523
1745349757639.4	22-Apr-2025 20:22:37	24.89	9.69	0.22	13.58	48.38	0	20.6549997250072	22.67	72.56	6565
1745349772647.66	22-Apr-2025 20:22:52	24.95	9.75	0.26	13.82	48.77	0	20.62	22.68	74.94	6507
1745349787650.47	22-Apr-2025 20:23:07	25.04	9.79	0.46	13.52	48.81	0	20.62	22.72	76.41	6553
1745349802663.52	22-Apr-2025 20:23:22	24.74	9.88	0.47	13.43	48.52	0	20.62	22.75	77.64	6486
1745349817675.17	22-Apr-2025 20:23:37	25.08	10.01	0.4	13.47	48.95	0	20.6550061654474	22.8	78.5	6514
1745349832681.53	22-Apr-2025 20:23:52	25.06	10.08	0.54	13.2	48.87	0	20.69	22.87	79.24	6473
1745349847683.92	22-Apr-2025 20:24:07	25.16	10.08	0.59	13.13	48.96	0	20.69	22.95	79.68	1087
1745349862697.86	22-Apr-2025 20:24:22	25.29	10.01	0.82	12.85	48.97	0	20.69	23.03	80.06	1092
1745349877707.99	22-Apr-2025 20:24:37	25.32	10.02	0.92	12.84	49.09	0	20.6550032138425	23.11	80.22	6551
1745349892720.88	22-Apr-2025 20:24:52	25.34	10.03	1.13	12.74	49.24	0	20.62	23.2	80.05	1097
1745349907729.17	22-Apr-2025 20:25:07	25.36	10.15	1.17	12.76	49.43	1	20.6549952343612	23.22	79.86	6530
1745349922741.54	22-Apr-2025 20:25:22	24.72	12.42	-0.8	10.7	47.05	1	20.69	23.21	72.44	6613
1745349937754.43	22-Apr-2025 20:25:37	24.7	12	-0.85	10.73	46.58	1	20.7200042496382	23.16	59.86	6612
1745349952763.06	22-Apr-2025 20:25:52	24.76	12	-0.86	10.53	46.44	1	20.75	23.04	52.26	6646
1745349967772.46	22-Apr-2025 20:26:07	24.67	12.05	-0.93	11.09	46.88	1	20.75	23	49.55	6681
1745349982784.32	22-Apr-2025 20:26:22	24.72	11.95	-1.02	11.12	46.77	1	20.75	22.89	48.28	10632
1745349997793.98	22-Apr-2025 20:26:37	24.44	12.04	-1.26	11.7	46.93	0	20.75	22.75	47.8	6619
1745350012805.4	22-Apr-2025 20:26:52	24.98	9.44	0.37	13.47	48.26	0	20.75	22.75	54.25	6626
1745350027811.92	22-Apr-2025 20:27:07	25.04	9.61	0.49	13.73	48.88	0	20.6849992222115	22.68	63.33	6566
1745350042818.07	22-Apr-2025 20:27:22	24.85	9.7	0.31	13.85	48.71	0	20.62	22.63	69.06	10469
1745350057826.35	22-Apr-2025 20:27:37	24.9	9.68	0.29	13.83	48.7	0	20.62	22.53	72.75	10463
1745350072828.6	22-Apr-2025 20:27:52	24.97	9.82	0.21	13.64	48.64	0	20.62	22.5	75.05	6551
1745350087828.83	22-Apr-2025 20:28:07	25	9.9	0.21	13.54	48.64	0	20.62	22.65	76.54	6554
1745350102838.29	22-Apr-2025 20:28:22	24.88	9.84	0.49	13.47	48.67	0	20.62	22.6	77.65	10759
1745350117847.46	22-Apr-2025 20:28:37	25.01	10.13	0.42	13.45	49	0	20.62	22.61	78.48	6544
1745350132856.9	22-Apr-2025 20:28:52	25.16	10.11	0.6	13.3	49.18	0	20.62	22.67	79.19	10579
1745350147862.31	22-Apr-2025 20:29:07	25.13	10.1	0.71	13.11	49.05	0	20.655004466528	22.73	79.55	6508
1745350162863.9	22-Apr-2025 20:29:22	25.29	10.21	0.93	12.98	49.42	0	20.69	22.97	79.85	6503
1745350177864.79	22-Apr-2025 20:29:37	25.35	10.12	0.93	12.92	49.31	0	20.69	23.09	79.92	6528
1745350192876.9	22-Apr-2025 20:29:52	25.31	10.1	1.19	12.83	49.43	0	20.69	23.2	79.74	1074
1745350207884.56	22-Apr-2025 20:30:07	25.38	10.06	1.28	12.61	49.33	1	20.69	23.29	79.58	10601
1745350222890.54	22-Apr-2025 20:30:22	24.83	12.37	-0.71	10.28	46.77	1	20.69	23.36	70.7	10851
1745350237906.24	22-Apr-2025 20:30:37	24.76	12.04	-0.92	10.88	46.75	1	20.7200046218504	23.31	58.52	6665
1745350252917.32	22-Apr-2025 20:30:52	24.78	11.93	-0.89	10.81	46.63	1	20.75	23.08	51.96	10664
1745350267931.12	22-Apr-2025 20:31:07	24.77	11.9	-1.2	10.94	46.4	1	20.75	23.01	49.82	1113
1745350282941.52	22-Apr-2025 20:31:22	24.74	11.99	-0.98	11.08	46.83	1	20.75	22.92	48.1	1098
1745350297948.87	22-Apr-2025 20:31:37	25.15	9.93	0.1	13.26	48.44	0	20.75	22.8	48.06	6618
1745350312962.22	22-Apr-2025 20:31:52	24.87	9.85	0.23	13.27	48.21	0	20.75	22.84	57.39	1082
1745350327975.21	22-Apr-2025 20:32:07	24.89	9.58	0.39	13.67	48.52	0	20.75	22.71	65.41	6519
1745350342987.72	22-Apr-2025 20:32:22	24.88	9.77	0.25	13.54	48.45	0	20.75	22.64	70.21	6553
1745350357999.15	22-Apr-2025 20:32:37	24.94	9.91	0.28	13.84	48.96	0	20.75	22.64	73.37	8456
1745350373011.48	22-Apr-2025 20:32:53	24.92	9.96	0.23	13.57	48.68	0	20.75	22.53	75.43	6488
1745350388022.21	22-Apr-2025 20:33:08	24.94	10.1	0.17	13.5	48.71	0	20.7199984661073	22.55	76.68	6507
1745350403031.42	22-Apr-2025 20:33:23	24.87	10.19	0.21	13.43	48.69	0	20.69	22.6	77.73	6518
1745350418041.96	22-Apr-2025 20:33:38	24.99	10.24	0.48	13.36	49.07	0	20.69	22.65	78.46	10445
1745350433044.9	22-Apr-2025 20:33:53	25.07	10.14	0.5	13.27	48.98	0	20.69	22.73	78.98	6521
1745350448053.31	22-Apr-2025 20:34:08	25.17	10.21	0.7	13.08	49.15	0	20.69	22.8	79.29	6510
1745350463066.63	22-Apr-2025 20:34:23	25.23	10.23	0.77	13.03	49.27	0	20.69	22.89	79.39	10764
1745350478069.79	22-Apr-2025 20:34:38	25.34	10.06	1	12.88	49.28	0	20.69	22.96	79.29	6514
1745350493076.9	22-Apr-2025 20:34:53	25.27	10.08	1.09	12.65	49.09	0	20.69	23.15	79.04	6551
1745350508088.98	22-Apr-2025 20:35:08	25.24	11.57	-0.37	10.98	47.42	1	20.7200019206946	23.16	78.45	6639
1745350523099.15	22-Apr-2025 20:35:23	24.52	12.04	-0.79	10.34	46.11	1	20.75	23.34	65.83	10774
1745350538107.78	22-Apr-2025 20:35:38	24.7	12.07	-0.85	10.82	46.74	1	20.75	23.3	55.21	6681
1745350553120.52	22-Apr-2025 20:35:53	24.76	12.09	-0.9	10.73	46.68	1	20.75	23.2	50.99	11105
1745350568124.1	22-Apr-2025 20:36:08	24.78	11.94	-1.03	10.98	46.67	1	20.75	23.06	48.83	6684
1745350583132.86	22-Apr-2025 20:36:23	24.67	12.04	-1.25	11.28	46.75	1	20.75	22.89	47.89	10760
1745350598145.47	22-Apr-2025 20:36:38	24.93	9.53	0.4	13.07	47.94	0	20.75	22.86	51.42	6599
1745350613160.82	22-Apr-2025 20:36:53	25.12	9.37	0.85	13.36	48.7	0	20.75	22.82	61.62	1086
1745350628172.59	22-Apr-2025 20:37:08	25.11	9.42	0.47	13.63	48.63	0	20.7199969125052	22.73	68.04	6537
1745350643181.27	22-Apr-2025 20:37:23	25.11	9.62	0.53	13.59	48.84	0	20.69	22.7	71.78	6559
1745350658190.3	22-Apr-2025 20:37:38	25.12	9.64	0.42	13.49	48.67	0	20.69	22.7	74.3	6520
1745350673197.97	22-Apr-2025 20:37:53	25.12	9.76	0.46	13.37	48.71	0	20.69	22.74	75.85	6511
1745350688210.14	22-Apr-2025 20:38:08	25.13	10.06	0.39	13.39	48.97	0	20.69	22.79	77.03	6555
1745350703217.27	22-Apr-2025 20:38:23	25.14	10.01	0.59	13.31	49.04	0	20.69	22.83	77.88	1917
1745350718224.19	22-Apr-2025 20:38:38	25.11	10.09	0.72	13.11	49.03	0	20.7200000187902	22.91	78.48	1089
1745350733231.09	22-Apr-2025 20:38:53	25.21	10.06	0.83	13.08	49.17	0	20.75	22.99	78.9	6547
1745350748244.27	22-Apr-2025 20:39:08	25.3	10.14	0.89	13.01	49.35	0	20.7199949579289	23.07	79.11	2336
1745350763252.41	22-Apr-2025 20:39:23	25.45	10.17	1.14	12.71	49.46	0	20.69	23.16	79.2	6558
1745350778259.42	22-Apr-2025 20:39:38	25.3	10.04	1.18	12.73	49.25	0	20.69	23.25	79.13	10537
1745350793269.59	22-Apr-2025 20:39:53	25.4	9.95	1.2	12.49	49.04	1	20.69	23.35	78.98	6512
1745350808271.43	22-Apr-2025 20:40:08	24.88	12.51	-0.88	10.52	47.03	1	20.69	23.46	73.53	6607
1745350823285.4	22-Apr-2025 20:40:23	24.75	11.99	-0.56	10.97	47.16	1	20.69	23.44	60.72	6632
1745350838297.6	22-Apr-2025 20:40:38	24.8	11.9	-0.86	10.71	46.54	1	20.7200094933296	23.32	52.73	6615
1745350853300.3	22-Apr-2025 20:40:53	24.91	12.1	-0.78	10.87	47.11	1	20.75	23.17	49.93	6607
1745350868310.3	22-Apr-2025 20:41:08	24.66	12.11	-1.06	11.16	46.86	1	20.75	23.03	48.26	6631
1745350883319.72	22-Apr-2025 20:41:23	24.65	12.09	-1.05	-22.14	13.55	0	20.75	22.89	47.81	469
1745350898333.8	22-Apr-2025 20:41:38	25	9.66	0.65	13.29	48.6	0	20.719998256662	22.87	52.57	6570
1745350913346.13	22-Apr-2025 20:41:53	25.12	9.59	0.54	13.6	48.85	0	20.69	22.78	62.19	5378
1745350928354.19	22-Apr-2025 20:42:08	24.87	9.7	0.31	13.68	48.56	0	20.69	22.7	68.2	6555
1745350943354.86	22-Apr-2025 20:42:23	25	9.77	0.28	13.6	48.66	0	20.69	22.69	72.17	6532
1745350958364.89	22-Apr-2025 20:42:38	24.94	9.99	0.17	13.62	48.72	0	20.69	22.7	74.58	6506
1745350973373.99	22-Apr-2025 20:42:53	24.96	10.01	0.15	13.61	48.72	0	20.69	22.73	76.24	544
1745350988384.05	22-Apr-2025 20:43:08	25.09	10.14	0.28	13.4	48.91	0	20.69	22.76	77.37	1091
1745351003393.62	22-Apr-2025 20:43:23	25.06	10.23	0.42	13.17	48.89	0	20.69	22.84	78.32	6532
1745351018403.69	22-Apr-2025 20:43:38	25.09	10.22	0.45	13.15	48.91	0	20.69	22.91	79.02	10654
1745351033418.11	22-Apr-2025 20:43:53	25.22	10.25	0.53	13.07	49.07	0	20.69	22.99	79.46	6512
1745351048429.39	22-Apr-2025 20:44:08	25.19	10.24	0.72	12.82	48.97	0	20.69	23.07	79.71	2324
1745351063443.71	22-Apr-2025 20:44:23	25.25	10.2	1.01	12.76	49.23	0	20.69	23.16	79.77	6536
1745351078456.33	22-Apr-2025 20:44:38	25.33	10.31	0.98	12.81	49.44	0	20.69	23.25	79.63	6568
1745351093469.82	22-Apr-2025 20:44:53	25.31	10.22	1.05	12.58	49.16	1	20.69	23.34	79.43	6464
1745351108480.45	22-Apr-2025 20:45:08	24.84	12.53	-0.9	10.45	46.92	1	20.7199966304509	23.41	72.47	6622
1745351123494.44	22-Apr-2025 20:45:23	24.73	12.1	-0.66	11.12	47.3	1	20.75	23.38	59.83	6637
1745351138503.58	22-Apr-2025 20:45:38	24.69	12.12	-1.03	10.83	46.6	1	20.75	23.28	52.45	1122
1745351153515.51	22-Apr-2025 20:45:53	24.66	12.19	-1.28	11.03	46.59	1	20.75	23.14	49.89	6599
1745351168526.63	22-Apr-2025 20:46:08	24.68	12.18	-1.24	10.99	46.6	1	20.75	23.01	48.51	6688
1745351183538.8	22-Apr-2025 20:46:23	25.06	10.9	-0.63	12.71	48.04	0	20.75	22.9	47.73	10732
1745351198545.26	22-Apr-2025 20:46:38	24.96	9.52	0.47	13.21	48.16	0	20.75	22.9	55.52	6575
1745351213552.35	22-Apr-2025 20:46:53	24.87	9.73	0.49	13.56	48.65	0	20.75	22.78	64.33	6514
1745351228552.59	22-Apr-2025 20:47:08	24.91	9.83	0.15	13.61	48.5	0	20.6850010071298	22.73	69.7	6538
1745351243553.29	22-Apr-2025 20:47:23	24.94	9.81	0.29	13.65	48.69	0	20.62	22.71	73.09	6514
1745351258564.74	22-Apr-2025 20:47:38	24.93	9.94	0.44	13.33	48.64	0	20.6550016989402	22.73	75.03	6471
1745351273574.74	22-Apr-2025 20:47:53	25.01	9.96	0.34	13.38	48.7	0	20.69	22.74	76.48	6521
1745351288583.5	22-Apr-2025 20:48:08	25.09	10.2	0.27	13.28	48.83	0	20.69	22.8	77.54	1088
1745351303590.29	22-Apr-2025 20:48:23	25.1	10.2	0.45	13.15	48.91	0	20.69	22.86	78.36	6564
1745351318602.87	22-Apr-2025 20:48:38	25.27	10.19	0.71	12.91	49.08	0	20.69	22.94	79	3875
1745351333611.96	22-Apr-2025 20:48:53	25.23	10.23	0.75	12.86	49.07	0	20.69	23.02	79.36	6508
1745351348624.46	22-Apr-2025 20:49:08	25.32	10.24	0.81	12.75	49.12	0	20.69	23.11	79.5	6536
1745351363638.26	22-Apr-2025 20:49:23	25.37	10.28	1.01	12.75	49.42	0	20.69	23.21	79.44	6523
1745351378647.76	22-Apr-2025 20:49:38	25.27	10.25	1.18	12.6	49.31	0	20.69	23.29	79.26	6484
1745351393648.48	22-Apr-2025 20:49:53	25.29	10.33	0.56	11.95	48.13	1	20.69	23.39	79.07	1087
1745351408651.49	22-Apr-2025 20:50:08	24.71	12.59	-1.03	10.38	46.65	1	20.69	23.44	68.62	6654
1745351423662.67	22-Apr-2025 20:50:23	24.61	12.18	-0.78	11.27	47.28	1	20.69	23.42	56.97	6612
1745351438663.28	22-Apr-2025 20:50:38	24.67	12.28	-1.1	10.69	46.53	1	20.7199907839671	23.3	51.28	10703
1745351453673.11	22-Apr-2025 20:50:53	24.63	12.16	-1.25	10.85	46.4	1	20.75	23.14	48.94	6634
1745351468684.21	22-Apr-2025 20:51:08	24.57	12.2	-1.28	11.11	46.59	1	20.75	23	47.75	10745
1745351483693.26	22-Apr-2025 20:51:23	24.9	10.17	-0.18	13.43	48.32	0	20.75	22.93	49.2	6576
1745351498702.27	22-Apr-2025 20:51:38	24.91	9.65	0.29	13.27	48.12	0	20.75	22.93	59.67	6570
1745351513709.36	22-Apr-2025 20:51:53	25.06	9.79	0.36	13.56	48.77	0	20.75	22.8	67.03	6520
1745351528716.74	22-Apr-2025 20:52:08	24.95	9.82	0.04	13.75	48.57	0	20.7200034502983	22.77	71.28	6567
1745351543727.57	22-Apr-2025 20:52:23	24.88	10.08	0.03	13.59	48.58	0	20.69	22.75	73.9	6556
1745351558734.06	22-Apr-2025 20:52:38	25.01	10.01	0.21	13.57	48.81	0	20.7199998813994	22.78	75.61	10450
1745351573740.66	22-Apr-2025 20:52:53	25	10.09	0.19	13.37	48.66	0	20.75	22.81	76.83	6538
1745351588749.51	22-Apr-2025 20:53:08	25.01	10.26	0.44	13.24	48.94	0	20.7199992382227	22.86	77.69	6533
1745351603757.59	22-Apr-2025 20:53:23	25.14	10.24	0.51	13.15	49.05	0	20.69	22.94	78.42	6554
1745351618773.62	22-Apr-2025 20:53:38	25.18	10.32	0.56	13.05	49.11	0	20.69	23.01	78.92	6543
1745351633786.05	22-Apr-2025 20:53:53	25.23	10.25	0.65	12.87	49	0	20.69	23.09	79.2	6555
1745351648798.93	22-Apr-2025 20:54:08	25.24	10.39	0.84	12.76	49.23	0	20.69	23.17	79.31	10620
1745351663813.75	22-Apr-2025 20:54:23	25.39	10.15	0.95	12.64	49.14	0	20.69	23.26	79.21	6515
1745351678828.01	22-Apr-2025 20:54:38	25.37	10.14	1.05	12.68	49.25	0	20.69	23.36	79	6465
1745351693838.28	22-Apr-2025 20:54:53	24.85	12.37	-0.96	10.65	46.91	1	20.69	23.48	76.66	6642
1745351708850.53	22-Apr-2025 20:55:08	24.68	12.2	-0.83	11.05	47.1	1	20.719999970971	23.46	63.31	6652
1745351723862.82	22-Apr-2025 20:55:23	24.71	11.98	-0.81	10.91	46.78	1	20.75	23.38	54.02	6612
1745351738869.35	22-Apr-2025 20:55:38	24.91	12.21	-1	10.31	46.42	1	20.75	23.26	50.29	6646
1745351753881.3	22-Apr-2025 20:55:53	24.62	12.28	-1.19	10.98	46.7	1	20.75	23.13	48.12	1105
1745351768893.8	22-Apr-2025 20:56:08	24.59	12.31	-1.41	11.17	46.65	1	20.75	22.97	47.76	565
1745351783899.77	22-Apr-2025 20:56:23	24.83	9.82	0.49	13.16	48.29	0	20.75	22.92	50.55	10861
1745351798913.27	22-Apr-2025 20:56:38	25.17	9.45	0.68	13.15	48.45	0	20.7199949199687	22.9	60.5	10548
1745351813921.68	22-Apr-2025 20:56:53	25.1	9.63	0.47	13.23	48.44	0	20.69	22.79	67.45	6567
1745351828937.09	22-Apr-2025 20:57:08	25.03	9.65	0.38	13.4	48.47	0	20.69	22.75	71.54	10889
1745351843949.12	22-Apr-2025 20:57:23	25.25	9.9	0.46	13.35	48.96	0	20.69	22.75	74.31	10542
1745351858956.53	22-Apr-2025 20:57:38	25.04	10.23	0.35	13.36	48.98	0	20.6550091740137	22.77	76.15	6557
1745351873971.8	22-Apr-2025 20:57:53	25.23	10.08	0.39	13.13	48.83	0	20.62	22.8	77.38	6533
1745351888988.09	22-Apr-2025 20:58:08	25.18	10.15	0.4	13.12	48.85	0	20.62	22.86	78.3	6500
1745351903997.05	22-Apr-2025 20:58:23	25.16	10.22	0.53	13.05	48.97	0	20.62	22.92	78.99	6506
1745351919005.78	22-Apr-2025 20:58:39	25.27	10.3	0.66	12.9	49.14	0	20.6549986020654	23	79.4	6487
1745351934015.7	22-Apr-2025 20:58:54	25.34	10.2	0.78	12.75	49.07	0	20.69	23.08	79.71	10499
1745351949028.23	22-Apr-2025 20:59:09	25.39	10.23	0.99	12.68	49.29	0	20.6549967115036	23.16	79.78	38
1745351964037.94	22-Apr-2025 20:59:24	25.44	10.27	0.99	12.71	49.41	0	20.62	23.27	79.7	10552
1745351979039.21	22-Apr-2025 20:59:39	25.28	10.24	1.04	12.47	49.02	1	20.6550000108227	23.35	79.4	6551
1745351994040.47	22-Apr-2025 20:59:54	24.96	12.64	-0.97	10.57	47.19	1	20.69	23.44	75.13	11015
1745352009052.96	22-Apr-2025 21:00:09	24.73	12.22	-0.71	10.99	47.22	1	20.7200013224436	23.41	62.23	6602
1745352024064.12	22-Apr-2025 21:00:24	24.76	12.18	-0.9	11.06	47.1	1	20.75	23.32	53.53	6664
1745352039065.33	22-Apr-2025 21:00:39	24.75	12.29	-1.11	10.5	46.44	1	20.75	23.19	50.03	1
1745352054073.47	22-Apr-2025 21:00:54	24.85	12.08	-1.14	11.1	46.89	1	20.75	23.02	48.34	6592
1745352069080.98	22-Apr-2025 21:01:09	24.71	12.28	-1.42	11.17	46.74	0	20.7200050981442	22.89	47.68	6625
1745352084093.59	22-Apr-2025 21:01:24	24.75	9.97	0.13	13.25	48.1	0	20.69	22.89	53.01	6618
1745352099103.53	22-Apr-2025 21:01:39	24.84	9.73	0.4	13.44	48.41	0	20.69	22.84	62.55	6543
1745352114114.95	22-Apr-2025 21:01:54	24.82	9.95	0.08	13.68	48.53	0	20.69	22.75	68.64	6527
1745352129126.42	22-Apr-2025 21:02:09	24.91	10.01	0.02	13.53	48.46	0	20.6550014284148	22.71	72.3	6509
1745352144139.11	22-Apr-2025 21:02:24	24.97	10.06	0.25	13.47	48.75	0	20.62	22.72	74.57	6560
1745352159147.3	22-Apr-2025 21:02:39	24.99	10.17	0.18	13.43	48.77	0	20.62	22.75	76.14	6509
1745352174155.32	22-Apr-2025 21:02:54	25.02	10.25	0.27	13.26	48.8	0	20.62	22.8	77.31	6507
1745352189165.57	22-Apr-2025 21:03:09	25.08	10.35	0.24	13.16	48.83	0	20.62	22.85	78.25	6511
1745352204176.68	22-Apr-2025 21:03:24	25.15	10.26	0.47	13	48.88	0	20.62	22.92	78.85	6554
1745352219185.34	22-Apr-2025 21:03:39	25.19	10.35	0.63	12.88	49.05	0	20.6549964195478	23	79.3	1080
1745352234197.07	22-Apr-2025 21:03:54	25.3	10.33	0.7	12.83	49.16	0	20.69	23.08	79.53	10444
1745352249201.32	22-Apr-2025 21:04:09	25.26	10.38	0.8	12.72	49.16	0	20.69	23.18	79.64	6543
1745352264210.26	22-Apr-2025 21:04:24	25.35	10.35	0.95	12.64	49.3	0	20.69	23.27	79.54	6473
1745352279222.82	22-Apr-2025 21:04:39	25.31	10.31	1.1	12.62	49.35	1	20.69	23.37	79.34	6547
1745352294233.61	22-Apr-2025 21:04:54	24.69	12.71	-0.96	10.56	47.01	1	20.69	23.45	72.24	6620
1745352309248.64	22-Apr-2025 21:05:09	24.68	12.43	-0.87	11.18	47.42	1	20.7200008007328	23.42	59.72	10862
1745352324262.87	22-Apr-2025 21:05:24	24.77	12.2	-1.05	11.22	47.14	1	20.75	23.35	52.29	6654
1745352339269.84	22-Apr-2025 21:05:39	24.6	12.32	-1.2	10.55	46.27	1	20.75	23.21	49.65	10727
1745352354285.94	22-Apr-2025 21:05:54	24.64	12.43	-1.61	10.99	46.44	1	20.75	23.05	48.25	6662
1745352369300.62	22-Apr-2025 21:06:09	24.92	10.23	-0.05	13.19	48.28	0	20.7199916674605	23	49.2	6642
1745352384306.96	22-Apr-2025 21:06:24	24.85	9.99	0.38	13.28	48.5	0	20.69	22.99	59.6	6603
1745352399319.56	22-Apr-2025 21:06:39	24.83	10.03	0.12	13.64	48.62	0	20.6549962489623	22.88	66.74	6540
1745352414328.93	22-Apr-2025 21:06:54	24.93	9.96	0.17	13.63	48.71	0	20.62	22.81	71.01	6528
1745352429336.36	22-Apr-2025 21:07:09	24.87	10.16	0.23	13.53	48.79	0	20.62	22.81	73.77	6481
1745352444342.71	22-Apr-2025 21:07:24	24.96	10.22	0.19	13.38	48.76	0	20.62	22.81	75.64	10507
1745352459357.03	22-Apr-2025 21:07:39	24.86	10.35	0.13	13.38	48.72	0	20.62	22.85	76.85	4555
1745352474357.77	22-Apr-2025 21:07:54	25	10.42	0.14	13.28	48.84	0	20.62	22.91	77.72	6514
1745352489366.34	22-Apr-2025 21:08:09	24.97	10.48	0.31	13.1	48.84	0	20.62	22.98	78.34	10472
1745352504380.11	22-Apr-2025 21:08:24	25.05	10.4	0.43	13.03	48.91	0	20.62	23.06	78.72	8448
1745352519389.79	22-Apr-2025 21:08:39	25.28	10.43	0.56	12.77	49.04	0	20.6549998349055	23.16	78.84	10595
1745352534399.61	22-Apr-2025 21:08:54	25.22	10.47	0.75	12.75	49.19	0	20.69	23.24	78.81	2938
1745352549409.59	22-Apr-2025 21:09:09	25.27	10.32	0.82	12.65	49.06	0	20.69	23.33	78.65	6514
1745352564422.04	22-Apr-2025 21:09:24	25.21	10.35	0.9	12.52	48.98	1	20.69	23.41	78.49	884
1745352579431.73	22-Apr-2025 21:09:39	24.83	12.58	-1.01	10.65	47.05	1	20.69	23.52	76.17	10615
1745352594446.61	22-Apr-2025 21:09:54	24.65	12.41	-1.01	11.13	47.18	1	20.69	23.52	63.14	6636
1745352609456.31	22-Apr-2025 21:10:09	24.71	12.41	-0.99	11.07	47.2	1	20.69	23.44	53.88	6602
1745352624467.81	22-Apr-2025 21:10:24	24.59	12.21	-1.08	11.12	46.84	1	20.69	23.32	50.23	6662
1745352639478.21	22-Apr-2025 21:10:39	24.67	12.28	-1.38	10.59	46.16	1	20.7200052546026	23.2	48.49	6663
1745352654483.35	22-Apr-2025 21:10:54	24.53	12.4	-1.47	10.98	46.43	1	20.75	23.04	47.93	10795
1745352669498.2	22-Apr-2025 21:11:09	24.65	10.51	-0.38	13.22	48	0	20.7199917383277	22.94	48.55	556
1745352684504.79	22-Apr-2025 21:11:24	24.96	10	0.26	13.18	48.4	0	20.69	22.97	58.79	9890
1745352699516.15	22-Apr-2025 21:11:39	24.84	10	0.08	13.58	48.5	0	20.69	22.84	66.63	6515
1745352714527.04	22-Apr-2025 21:11:54	24.78	10.2	-0.08	13.8	48.7	0	20.69	22.78	71.08	6504
1745352729534.09	22-Apr-2025 21:12:09	24.76	10.31	-0.15	13.64	48.57	0	20.69	22.77	73.96	6518
1745352744538.28	22-Apr-2025 21:12:24	24.76	10.4	-0.13	13.58	48.6	0	20.69	22.79	75.83	10459
1745352759546.39	22-Apr-2025 21:12:39	24.8	10.44	-0.06	13.5	48.67	0	20.69	22.82	77.18	1147
1745352774553.29	22-Apr-2025 21:12:54	24.92	10.4	0.08	13.18	48.57	0	20.69	22.87	78.12	1089
1745352789562.12	22-Apr-2025 21:13:09	25.06	10.58	0.22	13	48.86	0	20.69	22.94	78.87	6501
1745352804565.96	22-Apr-2025 21:13:24	25.12	10.5	0.28	13.1	48.99	0	20.69	23	79.44	6565
1745352819580.89	22-Apr-2025 21:13:39	25.12	10.57	0.56	12.91	49.16	0	20.69	23.07	79.75	10634
1745352834590.37	22-Apr-2025 21:13:54	25.2	10.54	0.68	12.82	49.24	0	20.69	23.17	79.89	6523
1745352849597.95	22-Apr-2025 21:14:09	25.24	10.54	0.74	12.6	49.13	0	20.69	23.25	79.84	6516
1745352864606.59	22-Apr-2025 21:14:24	25.28	10.5	0.87	12.58	49.23	0	20.69	23.35	79.66	6552
1745352879621.97	22-Apr-2025 21:14:39	24.93	12.49	-0.97	10.76	47.21	1	20.7200042877233	23.44	78.12	6652
1745352894633.05	22-Apr-2025 21:14:54	24.57	12.53	-0.99	10.87	46.99	1	20.75	23.44	64.79	6616
1745352909642.83	22-Apr-2025 21:15:09	24.54	12.35	-1.13	10.88	46.63	1	20.75	23.38	54.4	6630
1745352924651.89	22-Apr-2025 21:15:24	24.53	12.4	-1.19	11.39	47.14	1	20.75	23.28	50.78	1101
1745352939660.01	22-Apr-2025 21:15:39	24.49	12.5	-1.55	10.93	46.37	1	20.75	23.18	48.7	6617
1745352954670.1	22-Apr-2025 21:15:54	24.53	12.49	-1.37	11.16	46.8	1	20.75	23.01	47.87	6604
1745352969684.68	22-Apr-2025 21:16:09	24.83	10.13	-0.06	13.16	48.06	0	20.7199971423973	22.97	50.4	6604
1745352984696.4	22-Apr-2025 21:16:24	24.91	9.86	-0.03	13.19	47.93	0	20.69	22.92	60.72	6499
1745352999706.51	22-Apr-2025 21:16:39	24.9	10.17	-0.07	13.59	48.59	0	20.69	22.84	67.51	10735
1745353014713.55	22-Apr-2025 21:16:54	24.8	10.21	-0.1	13.7	48.61	0	20.69	22.78	71.57	6562
1745353029729.05	22-Apr-2025 21:17:09	24.77	10.44	-0.06	13.64	48.8	0	20.69	22.79	74.22	6538
1745353044737.26	22-Apr-2025 21:17:24	24.79	10.5	-0.22	13.51	48.57	0	20.69	22.8	75.79	10431
1745353059748.65	22-Apr-2025 21:17:39	24.9	10.53	-0.14	13.41	48.71	0	20.69	22.84	77.02	10567
1745353074749.14	22-Apr-2025 21:17:54	24.94	10.57	-0.21	13.29	48.58	0	20.69	22.89	78	10470
1745353089764.43	22-Apr-2025 21:18:09	24.86	10.71	0.09	13.29	48.96	0	20.69	22.95	78.73	10625
1745353104768.3	22-Apr-2025 21:18:24	24.95	10.72	0.14	13.09	48.9	0	20.69	23.02	79.2	6502
1745353119783.27	22-Apr-2025 21:18:39	25.12	10.65	0.27	13.08	49.11	0	20.69	23.1	79.49	10606
1745353134790.33	22-Apr-2025 21:18:54	25.05	10.71	0.48	12.95	49.2	0	20.69	23.18	79.66	6539
1745353149792.67	22-Apr-2025 21:19:09	25.04	10.75	0.58	12.78	49.15	0	20.69	23.27	79.54	6543
1745353164800.26	22-Apr-2025 21:19:24	25.01	10.69	0.59	12.68	48.97	1	20.69	23.35	79.33	6512
1745353179810.88	22-Apr-2025 21:19:39	24.74	12.96	-1.49	10.53	46.73	1	20.69	23.45	75.08	1100
1745353194819.79	22-Apr-2025 21:19:54	24.61	12.75	-1.14	11.05	47.27	1	20.69	23.44	61.96	6637
1745353209826.47	22-Apr-2025 21:20:09	24.43	12.51	-1.3	11.25	46.89	1	20.7199935289391	23.35	53.67	10640
1745353224839.63	22-Apr-2025 21:20:24	24.49	12.59	-1.42	11.21	46.88	1	20.75	23.22	50.36	6596
1745353239849.96	22-Apr-2025 21:20:39	24.48	12.64	-1.7	10.57	45.98	1	20.75	23.13	48.55	4
1745353254861.46	22-Apr-2025 21:20:54	24.55	12.65	-1.8	11.94	47.34	0	20.75	22.99	47.94	6590
1745353269873.61	22-Apr-2025 21:21:09	24.9	9.98	0.02	13.08	47.98	0	20.71999658197	22.98	54.23	10693
1745353284882.35	22-Apr-2025 21:21:24	24.79	10.04	0.24	13.27	48.33	0	20.69	22.86	63.56	6562
1745353299889.12	22-Apr-2025 21:21:39	24.82	10.17	-0.04	13.53	48.47	0	20.6549997972908	22.77	69.14	6540
1745353314895.71	22-Apr-2025 21:21:54	24.82	10.29	-0.25	13.45	48.31	0	20.62	22.75	72.67	6507
1745353329902.61	22-Apr-2025 21:22:09	24.86	10.46	0.1	13.43	48.85	0	20.62	22.76	75.01	6497
1745353344907.6	22-Apr-2025 21:22:24	24.83	10.51	0.01	13.39	48.74	0	20.62	22.79	76.47	6502
1745353359910.98	22-Apr-2025 21:22:39	24.81	10.58	-0.23	13.26	48.41	0	20.6549892673055	22.85	77.58	10508
1745353374923.56	22-Apr-2025 21:22:54	24.9	10.54	-0.06	12.98	48.36	0	20.69	22.9	78.45	8451
1745353389927.92	22-Apr-2025 21:23:09	24.99	10.67	0.23	13.1	48.99	0	20.69	22.97	78.92	5105
1745353404935.64	22-Apr-2025 21:23:24	25	10.7	0.18	13.01	48.88	0	20.69	23.05	79.35	6546
1745353419944.3	22-Apr-2025 21:23:39	25.1	10.7	0.38	12.8	48.97	0	20.69	23.13	79.48	6451
1745353434957.11	22-Apr-2025 21:23:54	25.24	10.72	0.48	12.64	49.07	0	20.69	23.21	79.37	6523
1745353449972.23	22-Apr-2025 21:24:09	25.23	10.63	0.59	12.72	49.16	0	20.69	23.31	79.19	10781
1745353464983.53	22-Apr-2025 21:24:24	25.2	10.57	0.72	12.46	48.94	1	20.69	23.39	78.91	10756
1745353479992.94	22-Apr-2025 21:24:39	24.74	12.96	-1.4	10.44	46.73	1	20.69	23.5	70.36	6605
1745353495003.78	22-Apr-2025 21:24:55	24.56	12.58	-1.19	10.96	46.91	1	20.69	23.45	58.44	10690
1745353510012.25	22-Apr-2025 21:25:10	24.5	12.56	-1.4	11.21	46.87	1	20.7199985067775	23.34	52	6640
1745353525022.22	22-Apr-2025 21:25:25	24.55	12.51	-1.47	11.51	47.1	1	20.75	23.19	49.45	6624
1745353540025.89	22-Apr-2025 21:25:40	24.47	12.59	-1.7	10.95	46.31	1	20.75	23.08	47.82	1111
1745353555034.21	22-Apr-2025 21:25:55	24.84	11.03	-0.88	12.92	47.9	0	20.75	22.93	47.53	6652
1745353570048.34	22-Apr-2025 21:26:10	24.69	10.21	-0.05	13.22	48.07	0	20.7200012953545	22.97	56.66	1094
1745353585063.77	22-Apr-2025 21:26:25	24.72	10.23	-0.05	13.58	48.48	0	20.69	22.84	65.24	6513
1745353600076.89	22-Apr-2025 21:26:40	24.75	10.22	-0.2	13.65	48.42	0	20.6549959243155	22.77	70.03	6534
1745353615086.52	22-Apr-2025 21:26:55	24.77	10.37	-0.23	13.52	48.42	0	20.62	22.75	73.25	10541
1745353630098.21	22-Apr-2025 21:27:10	24.68	10.57	-0.43	13.68	48.5	0	20.62	22.77	75.32	6527
1745353645098.96	22-Apr-2025 21:27:25	24.72	10.6	-0.39	13.53	48.47	0	20.62	22.81	76.73	10518
1745353660107.83	22-Apr-2025 21:27:40	24.74	10.68	-0.24	13.49	48.68	0	20.62	22.86	77.8	6534
1745353675118.42	22-Apr-2025 21:27:55	24.91	10.78	-0.22	13.28	48.75	0	20.62	22.92	78.54	6560
1745353690125.47	22-Apr-2025 21:28:10	24.98	10.79	-0.03	13.11	48.83	0	20.6549917778931	22.98	79.14	6514
1745353705139.57	22-Apr-2025 21:28:25	24.92	10.81	0.04	13.01	48.78	0	20.69	23.05	79.51	6488
1745353720147.91	22-Apr-2025 21:28:40	25.03	10.77	0.21	12.89	48.9	0	20.69	23.15	79.6	6506
1745353735159.89	22-Apr-2025 21:28:55	25.11	10.73	0.33	12.73	48.89	0	20.69	23.23	79.52	6487
1745353750174.82	22-Apr-2025 21:29:10	25.14	10.7	0.48	12.64	48.96	0	20.6549940485314	23.33	79.3	6564
1745353765184.65	22-Apr-2025 21:29:25	24.99	11.25	-0.53	11.26	46.97	1	20.62	23.42	78.91	6593
1745353780198.69	22-Apr-2025 21:29:40	24.53	12.76	-1.34	10.8	46.75	1	20.6550120061849	23.45	67.27	6600
1745353795202.44	22-Apr-2025 21:29:55	24.47	12.6	-1.28	11.31	47.11	1	20.69	23.43	56.09	10160
1745353810205.31	22-Apr-2025 21:30:10	24.64	12.63	-1.35	11.31	47.23	1	20.69	23.33	51.21	6650
1745353825206.34	22-Apr-2025 21:30:25	24.5	12.52	-1.58	11.23	46.67	1	20.69	23.17	49.04	6603
1745353840212.25	22-Apr-2025 21:30:40	24.44	12.73	-1.86	10.85	46.16	1	20.7199958013158	23.02	47.89	5411
1745353855222.37	22-Apr-2025 21:30:55	24.82	11.09	-0.91	12.95	47.93	0	20.75	22.9	47.82	6600
1745353870238	22-Apr-2025 21:31:10	24.78	10.2	-0.08	13.27	48.16	0	20.6849838532681	22.95	56.37	6564
1745353885246.17	22-Apr-2025 21:31:25	24.75	10.25	0.21	13.46	48.66	0	20.62	22.8	64.89	5
1745353900260.04	22-Apr-2025 21:31:40	24.77	10.24	-0.25	13.64	48.41	0	20.62	22.74	69.97	6519
1745353915269.32	22-Apr-2025 21:31:55	24.83	10.35	-0.22	13.62	48.58	0	20.62	22.74	73.33	10471
1745353930270.52	22-Apr-2025 21:32:10	24.84	10.51	-0.03	13.44	48.76	0	20.62	22.76	75.49	6519
1745353945285.84	22-Apr-2025 21:32:25	24.97	10.44	-0.15	13.24	48.51	0	20.62	22.78	76.9	6552
1745353960295.38	22-Apr-2025 21:32:40	24.9	10.62	-0.11	13.29	48.7	0	20.62	22.83	78.01	6517
1745353975305.59	22-Apr-2025 21:32:55	24.82	10.76	-0.11	13.27	48.74	0	20.62	22.9	78.83	10538
1745353990311.66	22-Apr-2025 21:33:10	25.04	10.67	-0.07	13.05	48.68	0	20.6549910650604	22.97	79.38	6517
1745354005325.39	22-Apr-2025 21:33:25	25.06	10.72	0.18	13.01	48.97	0	20.69	23.04	79.76	6561
1745354020333.37	22-Apr-2025 21:33:40	25.11	10.79	0.39	12.73	49.03	0	20.69	23.14	79.94	10484
1745354035347.98	22-Apr-2025 21:33:55	25.08	10.76	0.4	12.68	48.92	0	20.69	23.23	79.93	6502
1745354050361.66	22-Apr-2025 21:34:10	25.08	10.65	0.43	12.76	48.93	0	20.69	23.31	79.64	6487
1745354065362.08	22-Apr-2025 21:34:25	25.03	11.33	-0.46	11.26	47.16	1	20.69	23.43	79.28	6593
1745354080366.66	22-Apr-2025 21:34:40	24.66	12.92	-1.48	10.9	47.01	1	20.69	23.45	67.68	10914
1745354095380.61	22-Apr-2025 21:34:55	24.59	12.7	-1.35	11.15	47.08	1	20.69	23.38	56.6	2475
1745354110394.11	22-Apr-2025 21:35:10	24.47	12.68	-1.49	11.23	46.88	1	20.7200056061102	23.25	51.33	6562
1745354125402	22-Apr-2025 21:35:25	24.51	12.66	-1.57	11.44	47.04	1	20.75	23.09	49.23	567
1745354140413.58	22-Apr-2025 21:35:40	24.61	12.68	-1.95	10.98	46.31	1	20.75	22.95	48.21	10690
1745354155428.42	22-Apr-2025 21:35:55	24.62	10.69	-0.62	12.97	47.65	0	20.75	22.84	48.33	11084
1745354170441.18	22-Apr-2025 21:36:10	24.65	10.45	-0.15	13.35	48.31	0	20.7199968204826	22.9	58.68	6558
1745354185450.76	22-Apr-2025 21:36:25	24.74	10.32	-0.21	13.63	48.48	0	20.69	22.77	66.29	6468
1745354200461.98	22-Apr-2025 21:36:40	24.7	10.47	-0.4	13.71	48.48	0	20.69	22.72	70.88	1085
1745354215473.28	22-Apr-2025 21:36:55	24.67	10.59	-0.44	13.65	48.47	0	20.69	22.72	73.94	6500
1745354230478.68	22-Apr-2025 21:37:10	24.73	10.61	-0.37	13.44	48.4	0	20.69	22.74	75.79	10495
1745354245483.26	22-Apr-2025 21:37:25	24.82	10.71	-0.23	13.51	48.81	0	20.69	22.79	77.08	10475
1745354260490.15	22-Apr-2025 21:37:40	24.81	10.86	-0.18	13.29	48.78	0	20.69	22.84	78.13	6504
1745354275501.42	22-Apr-2025 21:37:55	24.88	10.96	-0.27	13.24	48.82	0	20.69	22.9	78.93	6503
1745354290509	22-Apr-2025 21:38:10	24.99	10.85	-0.08	13.14	48.89	0	20.69	22.98	79.48	10455
1745354305520.95	22-Apr-2025 21:38:25	25.03	10.89	0.14	12.98	49.04	0	20.69	23.05	79.78	6489
1745354320533.24	22-Apr-2025 21:38:40	25.09	10.87	0.02	12.81	48.78	0	20.69	23.14	79.86	1099
1745354335543.62	22-Apr-2025 21:38:55	25.05	10.77	0.38	12.68	48.89	0	20.69	23.24	79.8	6469
1745354350548.43	22-Apr-2025 21:39:10	25.06	10.77	0.59	12.78	49.2	0	20.69	23.33	79.56	1075
1745354365554.5	22-Apr-2025 21:39:25	25.1	12.3	-1.13	10.88	47.15	1	20.69	23.41	78.72	7333
1745354380563.14	22-Apr-2025 21:39:40	24.53	12.88	-1.4	11.01	47.02	1	20.69	23.43	65.06	6616
1745354395575.9	22-Apr-2025 21:39:55	24.53	12.62	-1.49	11.02	46.67	1	20.69	23.35	55.12	6613
1745354410584.16	22-Apr-2025 21:40:10	24.42	12.66	-1.67	11.46	46.87	1	20.7199948840624	23.21	50.83	10630
1745354425597.55	22-Apr-2025 21:40:25	24.4	12.73	-1.76	11.54	46.9	1	20.75	23.08	48.78	6643
1745354440608.28	22-Apr-2025 21:40:40	24.48	12.8	-1.97	11.07	46.37	1	20.75	22.94	47.75	6564
1745354455616.79	22-Apr-2025 21:40:55	24.57	10.39	-0.36	13.07	47.66	0	20.75	22.96	52.97	6540
1745354470627.07	22-Apr-2025 21:41:10	24.69	10.33	-0.08	13.31	48.25	0	20.7199983438167	22.91	63.71	10951
1745354485635.69	22-Apr-2025 21:41:25	24.76	10.34	-0.39	13.57	48.28	0	20.69	22.85	69.13	348
1745354500646.09	22-Apr-2025 21:41:40	24.61	10.56	-0.48	13.55	48.25	0	20.7200024360084	22.83	71.95	10447
1745354515654.06	22-Apr-2025 21:41:55	24.63	10.66	-0.51	13.54	48.33	0	20.75	22.82	73.81	4694
1745354530666.21	22-Apr-2025 21:42:10	24.7	10.71	-0.32	13.51	48.6	0	20.720000746691	22.85	75.14	6491
1745354545679.1	22-Apr-2025 21:42:25	24.83	10.77	-0.37	13.31	48.54	0	20.69	22.9	76.18	6504
1745354560689.41	22-Apr-2025 21:42:40	24.86	10.75	-0.34	13.17	48.44	0	20.69	22.96	77.02	10462
1745354575702.07	22-Apr-2025 21:42:55	24.9	10.8	-0.23	13.15	48.61	0	20.69	23.01	77.7	10698
1745354590706.01	22-Apr-2025 21:43:10	24.95	10.73	-0	12.96	48.64	0	20.69	23.1	78.15	6473
1745354605718.24	22-Apr-2025 21:43:25	25.01	10.81	0	12.8	48.62	0	20.69	23.18	78.41	1928
1745354620728.93	22-Apr-2025 21:43:40	25.15	10.85	0.23	12.8	49.03	0	20.69	23.27	78.48	10739
1745354635733.21	22-Apr-2025 21:43:55	25.02	10.82	0.25	12.81	48.9	0	20.69	23.36	78.41	6501
1745354650741.67	22-Apr-2025 21:44:10	25.02	10.73	0.47	12.58	48.81	1	20.69	23.44	78.3	6531
1745354665750.98	22-Apr-2025 21:44:25	24.57	13.26	-1.62	10.31	46.52	1	20.69	23.54	71.36	6619
1745354680763.52	22-Apr-2025 21:44:40	24.49	12.8	-1.47	-1401.99	-1366.18	1	20.7200030534232	23.5	59.16	6615
1745354695773	22-Apr-2025 21:44:55	24.42	12.68	-1.55	11.01	46.55	1	20.75	23.38	52.05	11133
1745354710781.61	22-Apr-2025 21:45:10	24.46	12.68	-1.61	11.4	46.94	1	20.75	23.23	49.29	6641
1745354725794.37	22-Apr-2025 21:45:25	24.44	12.72	-1.91	11.45	46.7	1	20.75	23.08	47.94	6679
1745354740806.63	22-Apr-2025 21:45:40	24.48	12.21	-1.77	12.42	47.33	0	20.75	22.93	47.47	6575
1745354755819.14	22-Apr-2025 21:45:55	24.66	10.17	-0.35	12.98	47.46	0	20.75	22.97	55.13	10538
1745354770823.65	22-Apr-2025 21:46:10	24.64	10.29	-0.35	13.4	47.99	0	20.75	22.85	64	6540
1745354785830	22-Apr-2025 21:46:25	24.66	10.48	-0.56	13.51	48.09	0	20.75	22.78	69.34	10883
1745354800831.29	22-Apr-2025 21:46:40	24.72	10.45	-0.43	13.4	48.15	0	20.7200086212911	22.77	72.92	10768
1745354815841.21	22-Apr-2025 21:46:55	24.73	10.56	-0.44	13.36	48.21	0	20.69	22.78	75.18	6510
1745354830850.42	22-Apr-2025 21:47:10	24.93	10.61	-0.36	13.27	48.45	0	20.69	22.81	76.62	10510
1745354845856.59	22-Apr-2025 21:47:25	24.83	10.68	-0.47	13.25	48.3	0	20.69	22.87	77.75	5671
1745354860866.43	22-Apr-2025 21:47:40	24.9	10.83	-0.14	13.11	48.69	0	20.69	22.93	78.56	6541
1745354875874.76	22-Apr-2025 21:47:55	25.03	10.79	-0.07	12.95	48.71	0	20.69	23	79.2	8553
1745354890886.73	22-Apr-2025 21:48:10	25.06	10.81	-0.03	12.88	48.72	0	20.69	23.08	79.56	6527
1745354905901.63	22-Apr-2025 21:48:25	25.08	10.89	0.13	12.81	48.91	0	20.69	23.16	79.75	6539
1745354920902.87	22-Apr-2025 21:48:40	25.17	10.99	0.13	12.82	49.11	0	20.69	23.24	79.7	6506
1745354935906.42	22-Apr-2025 21:48:55	25.11	10.8	0.24	12.62	48.77	0	20.69	23.33	79.49	6535
1745354950907.13	22-Apr-2025 21:49:10	25.1	10.86	0.02	12.07	48.05	1	20.69	23.43	79.27	10656
1745354965916.29	22-Apr-2025 21:49:25	24.68	13.17	-1.59	10.38	46.64	1	20.69	23.48	69.17	10928
1745354980931.31	22-Apr-2025 21:49:40	24.52	12.79	-1.49	10.96	46.78	1	20.7200058451406	23.45	57.7	1100
1745354995940.48	22-Apr-2025 21:49:55	24.54	12.78	-1.64	11.1	46.8	1	20.75	23.36	51.64	6636
1745355010955.71	22-Apr-2025 21:50:10	24.53	12.74	-1.74	11.36	46.9	1	20.75	23.21	49.3	6620
1745355025967.91	22-Apr-2025 21:50:25	24.45	12.58	-1.87	11.35	46.51	1	20.75	23.08	47.77	6605
1745355040976.88	22-Apr-2025 21:50:40	24.69	10.31	-0.5	12.96	47.46	0	20.7799979017929	23	48.15	5064
1745355055987.96	22-Apr-2025 21:50:55	24.75	10.29	-0.16	12.85	47.73	0	20.81	23.01	57.97	6536
1745355070996.96	22-Apr-2025 21:51:10	24.76	10.2	-0.28	13.35	48.03	0	20.7800060893467	22.86	65.76	6561
1745355086012.06	22-Apr-2025 21:51:26	24.83	10.38	-0.24	13.38	48.35	0	20.75	22.81	70.4	7
1745355101024.7	22-Apr-2025 21:51:41	24.79	10.57	-0.47	13.54	48.42	0	20.7200001392863	22.78	73.56	5026
1745355116037.48	22-Apr-2025 21:51:56	24.89	10.74	-0.32	13.24	48.55	0	20.69	22.8	75.45	6506
1745355131051.18	22-Apr-2025 21:52:11	24.82	10.72	-0.54	13.26	48.26	0	20.7200043147951	22.84	76.84	6491
1745355146060.56	22-Apr-2025 21:52:26	24.87	10.78	-0.55	13.13	48.22	0	20.75	22.89	77.79	10464
1745355161069.62	22-Apr-2025 21:52:41	24.96	10.83	-0.35	13.17	48.61	0	20.75	22.95	78.51	6563
1745355176079.22	22-Apr-2025 21:52:56	24.95	10.9	-0.22	12.92	48.55	0	20.75	23.03	78.94	6561
1745355191088.97	22-Apr-2025 21:53:11	25.02	10.89	-0.08	12.87	48.71	0	20.7200011791192	23.11	79.22	6550
1745355206099.9	22-Apr-2025 21:53:26	25.07	10.88	-0.12	12.69	48.51	0	20.69	23.19	79.35	2211
1745355221107.03	22-Apr-2025 21:53:41	24.99	10.82	0.18	12.77	48.76	0	20.69	23.29	79.26	6506
1745355236107.81	22-Apr-2025 21:53:56	25.1	10.79	0.27	12.49	48.65	0	20.69	23.37	79.04	10472
1745355251114.71	22-Apr-2025 21:54:11	24.84	12.73	-1.43	10.94	47.1	1	20.69	23.48	77.71	6648
1745355266127.01	22-Apr-2025 21:54:26	24.49	12.82	-1.73	10.82	46.4	1	20.69	23.5	64.57	1097
1745355281136.45	22-Apr-2025 21:54:41	24.56	12.86	-1.63	10.93	46.72	1	20.7200024622758	23.42	54.69	6606
1745355296143.43	22-Apr-2025 21:54:56	24.5	12.79	-1.77	11.16	46.67	1	20.75	23.29	50.7	10880
1745355311154.73	22-Apr-2025 21:55:11	24.45	12.86	-1.9	11.36	46.76	1	20.75	23.12	48.65	6606
1745355326162.64	22-Apr-2025 21:55:26	24.32	12.76	-1.97	11.35	46.45	1	20.75	22.99	47.58	1112
1745355341175.24	22-Apr-2025 21:55:41	24.57	10.16	-0.37	13.15	47.51	0	20.7799971515899	22.98	50.53	10734
1745355356190.7	22-Apr-2025 21:55:56	24.83	10.25	-0.24	13.03	47.87	0	20.81	22.92	60.29	2361
1745355371200.29	22-Apr-2025 21:56:11	24.8	10.22	-0.25	13.08	47.85	0	20.7800016285091	22.82	67.08	10940
1745355386211.51	22-Apr-2025 21:56:26	24.77	10.45	-0.3	13.34	48.26	0	20.75	22.78	71.3	6516
1745355401226.89	22-Apr-2025 21:56:41	24.86	10.63	-0.39	13.32	48.42	0	20.7200002529122	22.76	73.97	1089
1745355416242.53	22-Apr-2025 21:56:56	24.9	10.65	-0.38	13.26	48.43	0	20.69	22.81	75.72	6518
1745355431250.8	22-Apr-2025 21:57:11	24.92	10.78	-0.27	13	48.44	0	20.69	22.85	77.17	8536
1745355446257.91	22-Apr-2025 21:57:26	25	10.87	-0.56	13	48.32	0	20.69	22.9	77.93	6517
1745355461272.76	22-Apr-2025 21:57:41	25.01	10.93	-0.35	13.02	48.61	0	20.69	22.96	78.63	6501
1745355476285.71	22-Apr-2025 21:57:56	25.04	10.9	-0.27	12.74	48.41	0	20.69	23.04	79.13	10486
1745355491293.13	22-Apr-2025 21:58:11	25.04	10.93	-0.19	12.81	48.6	0	20.69	23.12	79.3	10892
1745355506303.91	22-Apr-2025 21:58:26	25.08	10.99	-0.03	12.63	48.67	0	20.69	23.22	79.34	6510
1745355521316.7	22-Apr-2025 21:58:41	25.08	10.87	0.12	12.73	48.8	0	20.69	23.3	79.12	6509
1745355536326.39	22-Apr-2025 21:58:56	25.2	10.86	0.21	12.57	48.84	1	20.69	23.38	78.87	10743
1745355551335.99	22-Apr-2025 21:59:11	24.72	13.47	-1.86	10.62	46.95	1	20.7200064494043	23.49	73.98	6640
1745355566339.15	22-Apr-2025 21:59:26	24.48	13.05	-1.65	11.23	47.11	1	20.75	23.47	61.23	6655
1745355581346.77	22-Apr-2025 21:59:41	24.49	12.86	-1.66	11.18	46.88	1	20.75	23.39	53.23	6634
1745355596354.8	22-Apr-2025 21:59:56	24.47	12.94	-1.89	11.48	46.99	1	20.75	23.22	50.13	6610
1745355611355.61	22-Apr-2025 22:00:11	24.32	12.9	-1.99	11.29	46.53	1	20.75	23.09	48.17	10793
1745355626364.38	22-Apr-2025 22:00:26	24.51	12.87	-2.03	11.98	47.34	0	20.75	22.95	47.62	6618
1745355641372.75	22-Apr-2025 22:00:41	24.45	10.24	-0.35	13.16	47.5	0	20.7200011531206	22.99	53.24	10753
1745355656382.28	22-Apr-2025 22:00:56	24.72	10.41	-0.2	13.06	47.99	0	20.69	22.9	62.44	1099
1745355671391.24	22-Apr-2025 22:01:11	24.82	10.4	-0.56	13.18	47.84	0	20.69	22.79	68.38	10441
1745355686391.71	22-Apr-2025 22:01:26	24.68	10.64	-0.59	13.35	48.07	0	20.69	22.77	72.26	6507
1745355701398.36	22-Apr-2025 22:01:41	24.78	10.72	-0.5	13.43	48.43	0	20.6550027323806	22.78	74.64	10909
1745355716407.35	22-Apr-2025 22:01:56	24.92	10.84	-0.52	13.32	48.56	0	20.62	22.81	76.17	6510
1745355731418.12	22-Apr-2025 22:02:11	24.91	10.87	-0.58	13.13	48.32	0	20.6549979169432	22.85	77.26	10745
1745355746430.67	22-Apr-2025 22:02:26	24.88	10.92	-0.39	13.07	48.48	0	20.69	22.9	78.15	6550
1745355761439.24	22-Apr-2025 22:02:41	24.92	10.95	-0.38	13.04	48.54	0	20.69	22.96	78.79	1079
1745355776450.43	22-Apr-2025 22:02:56	25.01	11.02	-0.18	12.7	48.54	0	20.69	23.05	79.14	6550
1745355791464.01	22-Apr-2025 22:03:11	25.14	11.03	-0.15	12.76	48.79	0	20.69	23.14	79.38	10904
1745355806471.37	22-Apr-2025 22:03:26	25.21	10.96	0.02	12.69	48.87	0	20.69	23.22	79.34	6513
1745355821482.64	22-Apr-2025 22:03:41	25.28	11.06	0.26	12.54	49.14	0	20.69	23.32	79.19	10642
1745355836489.86	22-Apr-2025 22:03:56	25.12	10.97	0.17	12.38	48.63	1	20.69	23.4	78.94	6539
1745355851497.82	22-Apr-2025 22:04:11	24.75	13.33	-1.73	10.14	46.48	1	20.69	23.49	70.66	6635
1745355866512.02	22-Apr-2025 22:04:26	24.62	12.98	-1.46	11.11	47.25	1	20.69	23.44	58.68	6605
1745355881519.06	22-Apr-2025 22:04:41	24.6	13.01	-1.78	10.86	46.69	1	20.7199987799192	23.32	52.12	5415
1745355896527.33	22-Apr-2025 22:04:56	24.59	12.75	-1.81	11.18	46.71	1	20.75	23.21	49.46	6561
1745355911537.37	22-Apr-2025 22:05:11	24.4	12.8	-1.98	11.49	46.71	1	20.75	23.07	48.09	6596
1745355926544.04	22-Apr-2025 22:05:26	24.81	10.82	-0.86	13.04	47.8	0	20.75	22.93	47.53	6600
1745355941554.41	22-Apr-2025 22:05:41	24.58	10.17	-0.05	12.9	47.6	0	20.7199990353035	23.03	56.35	1091
1745355956563.8	22-Apr-2025 22:05:56	24.84	10.25	-0.34	12.98	47.73	0	20.69	22.88	64.41	6552
1745355971574.86	22-Apr-2025 22:06:11	24.71	10.49	-0.45	13.25	48	0	20.69	22.81	69.56	6535
1745355986589.83	22-Apr-2025 22:06:26	24.75	10.56	-0.43	13.34	48.24	0	20.69	22.81	72.96	10606
1745356001602.86	22-Apr-2025 22:06:41	24.82	10.78	-0.48	13.32	48.44	0	20.69	22.82	75.02	6503
1745356016615.53	22-Apr-2025 22:06:56	24.83	10.83	-0.36	13.24	48.55	0	20.69	22.86	76.4	6531
1745356031627.3	22-Apr-2025 22:07:11	24.9	10.95	-0.4	13.1	48.56	0	20.69	22.9	77.36	10507
1745356046634.31	22-Apr-2025 22:07:26	24.9	10.92	-0.5	13.02	48.34	0	20.69	22.95	78.12	6552
1745356061646.17	22-Apr-2025 22:07:41	24.88	11.01	-0.26	12.84	48.46	0	20.69	23.02	78.68	6492
1745356076654.83	22-Apr-2025 22:07:56	24.99	11.07	-0.26	12.8	48.6	0	20.69	23.11	78.87	6561
1745356091668.49	22-Apr-2025 22:08:11	25.03	11.07	-0.07	12.77	48.79	0	20.69	23.2	79.08	10851
1745356106680.64	22-Apr-2025 22:08:26	25.06	11.06	0.08	12.6	48.8	0	20.69	23.3	78.95	6497
1745356121689.26	22-Apr-2025 22:08:41	25.14	10.94	0.09	12.55	48.72	0	20.7200079892369	23.38	78.69	10505
1745356136689.88	22-Apr-2025 22:08:56	24.92	11.92	-1.32	11.01	46.52	1	20.75	23.48	78.23	6587
1745356151702.41	22-Apr-2025 22:09:11	24.36	12.95	-1.88	10.97	46.41	1	20.75	23.51	66.03	6656
1745356166715.76	22-Apr-2025 22:09:26	24.53	12.99	-1.82	11.14	46.84	1	20.75	23.46	55.54	6637
1745356181731.47	22-Apr-2025 22:09:41	24.52	13	-1.94	11.04	46.62	1	20.7800038799846	23.34	50.95	6610
1745356196743.29	22-Apr-2025 22:09:56	24.55	13.04	-2.16	11.48	46.91	1	20.81	23.24	48.78	6605
1745356211757.13	22-Apr-2025 22:10:11	24.44	12.89	-2.21	11.44	46.57	1	20.7799969163462	23.07	47.9	6654
1745356226767.88	22-Apr-2025 22:10:26	24.46	10.52	-0.7	13.49	47.78	0	20.75	23.01	49.41	6618
1745356241775.18	22-Apr-2025 22:10:41	24.49	10.13	0.06	12.99	47.68	0	20.720000205465	23.09	58.84	6569
1745356256782.69	22-Apr-2025 22:10:56	24.73	10.28	-0.36	12.98	47.64	0	20.69	22.93	65.8	6529
1745356271791.75	22-Apr-2025 22:11:11	24.74	10.6	-0.61	13.37	48.1	0	20.69	22.88	70.66	10956
1745356286802.23	22-Apr-2025 22:11:26	24.74	10.73	-0.55	13.46	48.38	0	20.69	22.87	73.36	6549
1745356301816.85	22-Apr-2025 22:11:41	24.79	10.8	-0.68	13.26	48.17	0	20.69	22.88	75.1	6483
1745356316831.03	22-Apr-2025 22:11:56	24.77	10.86	-0.62	13.34	48.36	0	20.69	22.9	76.35	10964
1745356331837.5	22-Apr-2025 22:12:11	24.79	10.92	-0.63	13.1	48.18	0	20.69	22.95	77.42	6498
1745356346847.9	22-Apr-2025 22:12:26	24.88	11	-0.43	12.98	48.42	0	20.69	23	78.1	546
1745356361862.51	22-Apr-2025 22:12:41	24.82	11.07	-0.37	12.83	48.35	0	20.69	23.07	78.54	6526
1745356376875.7	22-Apr-2025 22:12:56	24.91	11.05	-0.36	12.93	48.53	0	20.69	23.15	78.75	1070
1745356391885.56	22-Apr-2025 22:13:11	25.02	11.21	-0.09	12.7	48.84	0	20.69	23.23	78.85	8608
1745356406892.9	22-Apr-2025 22:13:26	25	11.1	-0.13	12.58	48.55	0	20.69	23.32	78.77	6490
1745356421905.06	22-Apr-2025 22:13:41	25.02	11.01	-0	12.61	48.64	1	20.69	23.39	78.51	6488
1745356436906.41	22-Apr-2025 22:13:56	24.61	13.4	-2.08	10.37	46.29	1	20.69	23.51	75.66	6602
1745356451915.62	22-Apr-2025 22:14:11	24.41	13.21	-1.77	10.98	46.83	1	20.7200025350345	23.51	61.81	6604
1745356466922.3	22-Apr-2025 22:14:26	24.45	13.1	-1.92	10.96	46.58	1	20.75	23.44	53.79	6630
1745356481933.49	22-Apr-2025 22:14:41	24.4	13.1	-2.04	11.35	46.8	1	20.75	23.31	50.35	5121
1745356496941.67	22-Apr-2025 22:14:56	24.39	13.07	-2	11.61	47.07	1	20.75	23.18	48.37	10669
1745356511949.93	22-Apr-2025 22:15:11	24.33	12.99	-2.31	11.78	46.79	0	20.7799927391585	23.05	47.47	1108
1745356526965.46	22-Apr-2025 22:15:26	24.39	10.42	-0.53	13.09	47.37	0	20.81	23.1	52.69	6554
1745356541979.63	22-Apr-2025 22:15:41	24.52	10.2	-0.09	12.74	47.38	0	20.7500016283013	23.1	61.5	6540
1745356556994.6	22-Apr-2025 22:15:56	24.83	10.56	-0.59	12.89	47.68	0	20.69	22.93	67.27	3154
1745356572002.61	22-Apr-2025 22:16:12	24.73	10.62	-0.69	13.16	47.83	0	20.69	22.88	71.43	6564
1745356587015.33	22-Apr-2025 22:16:27	24.71	10.83	-0.66	13.09	47.97	0	20.69	22.86	73.98	6564
1745356602020.47	22-Apr-2025 22:16:42	24.61	10.95	-0.7	13.23	48.09	0	20.6550042855633	22.88	75.62	6493
1745356617029.29	22-Apr-2025 22:16:57	24.78	11.01	-0.64	13.12	48.26	0	20.62	22.91	76.85	6551
1745356632041.8	22-Apr-2025 22:17:12	24.81	11.17	-0.51	12.92	48.4	0	20.62	22.97	77.73	6528
1745356647057.21	22-Apr-2025 22:17:27	24.89	11.07	-0.62	12.97	48.31	0	20.62	23.02	78.37	6499
1745356662069.36	22-Apr-2025 22:17:42	24.93	11.12	-0.44	12.82	48.43	0	20.6550100401561	23.11	78.81	6482
1745356677072.9	22-Apr-2025 22:17:57	24.91	11.17	-0.45	12.82	48.45	0	20.69	23.19	78.96	1090
1745356692083.69	22-Apr-2025 22:18:12	25.02	11.18	-0.19	12.75	48.76	0	20.69	23.27	78.88	10856
1745356707090.28	22-Apr-2025 22:18:27	25.1	11.08	-0.13	12.53	48.58	0	20.69	23.35	78.63	10909
1745356722094.65	22-Apr-2025 22:18:42	24.96	11.01	0.01	12.53	48.52	1	20.69	23.43	78.37	10505
1745356737108.1	22-Apr-2025 22:18:57	24.49	13.5	-1.95	10.24	46.28	1	20.69	23.54	71.11	6637
1745356752119.37	22-Apr-2025 22:19:12	24.29	13.14	-1.9	11.31	46.84	1	20.7200046766599	23.51	59.07	10667
1745356767125.95	22-Apr-2025 22:19:27	24.25	13.13	-2.07	10.92	46.24	1	20.75	23.43	51.84	1108
1745356782138.24	22-Apr-2025 22:19:42	24.32	13.15	-2.2	11.38	46.65	1	20.75	23.31	49.56	6618
1745356797153.07	22-Apr-2025 22:19:57	24.21	13.16	-2.31	11.48	46.54	1	20.75	23.19	48.04	6596
1745356812159.87	22-Apr-2025 22:20:12	24.21	13.06	-2.41	12.32	47.18	0	20.75	23.07	47.62	1118
1745356827172.11	22-Apr-2025 22:20:27	24.34	10.5	-0.68	13.16	47.34	0	20.75	23.14	53.91	6596
1745356842182.85	22-Apr-2025 22:20:42	24.46	10.32	-0.21	12.73	47.3	0	20.75	23.11	62.35	1088
1745356857191.53	22-Apr-2025 22:20:57	24.49	10.62	-0.7	13.07	47.47	0	20.75	22.96	67.94	6513
1745356872193.47	22-Apr-2025 22:21:12	24.65	10.81	-0.76	13.17	47.87	0	20.75	22.9	71.95	10554
1745356887205.36	22-Apr-2025 22:21:27	24.7	10.9	-0.85	13.27	48.02	0	20.75	22.89	74.14	6508
1745356902214.42	22-Apr-2025 22:21:42	24.65	11.05	-0.67	13.32	48.36	0	20.75	22.91	75.81	6563
1745356917225.83	22-Apr-2025 22:21:57	24.63	11.19	-0.77	13.15	48.2	0	20.75	22.94	77.06	6509
1745356932233.29	22-Apr-2025 22:22:12	24.77	11.22	-0.81	13.01	48.2	0	20.75	22.99	77.79	10425
1745356947240.19	22-Apr-2025 22:22:27	24.75	11.26	-0.77	13.03	48.27	0	20.75	23.05	78.46	6563
1745356962250.72	22-Apr-2025 22:22:42	24.74	11.32	-0.62	12.95	48.4	0	20.7200001200324	23.12	78.84	6462
1745356977261.37	22-Apr-2025 22:22:57	24.87	11.37	-0.51	12.79	48.52	0	20.69	23.2	78.98	10649
1745356992275.34	22-Apr-2025 22:23:12	24.92	11.33	-0.45	12.74	48.53	0	20.69	23.3	78.94	1079
1745357007282.4	22-Apr-2025 22:23:27	24.93	11.22	-0.38	12.66	48.43	0	20.69	23.37	78.76	1082
1745357022292.08	22-Apr-2025 22:23:42	24.83	11.13	-0.34	12.3	47.93	1	20.7199961428794	23.46	78.54	6542
1745357037305.63	22-Apr-2025 22:23:57	24.38	13.58	-2.44	10.3	45.82	1	20.75	23.52	69.4	1093
1745357052313.39	22-Apr-2025 22:24:12	24.43	13.23	-2.19	11.03	46.49	1	20.75	23.46	57.94	6626
1745357067315.64	22-Apr-2025 22:24:27	24.34	13.2	-2.2	11.22	46.57	1	20.75	23.36	51.81	6663
1745357082321.57	22-Apr-2025 22:24:42	24.27	13.3	-2.38	11.32	46.5	1	20.7799933171166	23.23	49.28	6605
1745357097334.18	22-Apr-2025 22:24:57	24.25	13.33	-2.51	11.52	46.6	1	20.81	23.07	48.05	6606
1745357112349.47	22-Apr-2025 22:25:12	24.42	11.24	-1.47	13.19	47.38	0	20.7799868059825	22.96	47.95	6596
1745357127351.55	22-Apr-2025 22:25:27	24.25	10.62	-0.48	13.1	47.49	0	20.75	23.07	57.33	6529
1745357142365.38	22-Apr-2025 22:25:42	24.4	10.39	-0.3	12.81	47.3	0	20.7199961714961	23	64.6	6548
1745357157375.37	22-Apr-2025 22:25:57	24.59	10.67	-0.62	13.22	47.85	0	20.69	22.9	69.19	10556
1745357172387.57	22-Apr-2025 22:26:12	24.65	10.76	-0.81	13.06	47.65	0	20.69	22.86	72.59	6547
1745357187394.49	22-Apr-2025 22:26:27	24.66	10.95	-0.91	13.22	47.92	0	20.69	22.86	74.62	6527
1745357202400.39	22-Apr-2025 22:26:42	24.68	11.08	-0.97	13.19	47.99	0	20.7199980338611	22.88	75.96	10448
1745357217408.26	22-Apr-2025 22:26:57	24.61	11.18	-1	13.17	47.95	0	20.75	22.93	76.96	6535
1745357232419.87	22-Apr-2025 22:27:12	24.73	11.21	-0.9	13.12	48.15	0	20.75	22.98	77.75	10619
1745357247433.31	22-Apr-2025 22:27:27	24.7	11.35	-0.68	13.02	48.39	0	20.75	23.05	78.33	10565
1745357262440.57	22-Apr-2025 22:27:42	24.68	11.37	-0.76	12.86	48.15	0	20.75	23.12	78.59	6111
1745357277453.3	22-Apr-2025 22:27:57	24.8	11.4	-0.45	12.84	48.59	0	20.75	23.22	78.66	549
1745357292462.25	22-Apr-2025 22:28:12	24.85	11.26	-0.38	12.61	48.33	0	20.75	23.31	78.6	6547
1745357307464.98	22-Apr-2025 22:28:27	24.83	11.24	-0.36	12.75	48.46	0	20.75	23.39	78.41	6550
1745357322475.07	22-Apr-2025 22:28:42	24.68	12.13	-1.73	11.07	46.15	1	20.75	23.5	77.74	6595
1745357337488.17	22-Apr-2025 22:28:57	24.35	13.32	-2.35	10.97	46.29	1	20.75	23.51	64.73	6587
1745357352499.14	22-Apr-2025 22:29:12	24.22	13.34	-2.22	11.09	46.42	1	20.75	23.46	54.82	6643
1745357367499.76	22-Apr-2025 22:29:27	24.14	13.24	-2.4	11.3	46.28	1	20.75	23.33	50.8	10801
1745357382513.75	22-Apr-2025 22:29:42	24.25	13.45	-2.55	11.58	46.73	1	20.7800113374625	23.21	48.54	1102
1745357397516.4	22-Apr-2025 22:29:57	24.19	13.4	-2.82	11.68	46.45	1	20.81	23.02	47.47	6639
1745357412525.23	22-Apr-2025 22:30:12	24.4	10.89	-1.25	13.4	47.44	0	20.7799915897557	22.98	48.99	6585
1745357427525.66	22-Apr-2025 22:30:27	24.35	10.52	-0.43	13.04	47.47	0	20.75	23.03	59.07	1094
1745357442540.18	22-Apr-2025 22:30:42	24.38	10.51	-0.5	12.92	47.31	0	20.7199941375857	22.94	65.57	6512
1745357457548.84	22-Apr-2025 22:30:57	24.48	10.73	-0.78	13.1	47.51	0	20.69	22.84	69.81	6509
1745357472560.56	22-Apr-2025 22:31:12	24.47	10.92	-1.04	13.2	47.55	0	20.69	22.83	72.8	1081
1745357487570.25	22-Apr-2025 22:31:27	24.53	11.2	-1.09	13.28	47.93	0	20.69	22.83	74.63	6533
1745357502580.6	22-Apr-2025 22:31:42	24.53	11.19	-1.05	13.23	47.9	0	20.69	22.85	75.96	6492
1745357517594.71	22-Apr-2025 22:31:57	24.55	11.25	-1.02	13.12	47.89	0	20.69	22.89	77.01	10591
1745357532605.44	22-Apr-2025 22:32:12	24.6	11.46	-1.02	13.16	48.19	0	20.69	22.96	77.81	6498
1745357547611.02	22-Apr-2025 22:32:27	24.65	11.45	-0.86	13.08	48.32	0	20.69	23.04	78.32	1078
1745357562615.45	22-Apr-2025 22:32:42	24.77	11.47	-0.77	13.01	48.48	0	20.69	23.12	78.6	10504
1745357577626.5	22-Apr-2025 22:32:57	24.83	11.37	-0.6	12.95	48.55	0	20.69	23.21	78.64	10537
1745357592640.36	22-Apr-2025 22:33:12	24.81	11.36	-0.51	12.71	48.38	0	20.69	23.29	78.55	5123
1745357607647.61	22-Apr-2025 22:33:27	24.88	11.36	-0.34	12.63	48.53	1	20.69	23.38	78.36	6503
1745357622657.2	22-Apr-2025 22:33:42	24.51	13.59	-2.52	10.78	46.37	1	20.7199936179861	23.47	75.74	6580
1745357637673.17	22-Apr-2025 22:33:57	24.3	13.47	-2.31	11.27	46.73	1	20.75	23.48	62.24	6657
1745357652673.7	22-Apr-2025 22:34:12	24.29	13.49	-2.42	11.46	46.83	1	20.75	23.4	53.54	6604
1745357667684.33	22-Apr-2025 22:34:27	24.19	13.32	-2.54	11.48	46.44	1	20.75	23.29	49.91	10693
1745357682698.4	22-Apr-2025 22:34:42	24.16	13.4	-2.68	11.69	46.57	1	20.7800013035209	23.15	48.04	6634
1745357697711.18	22-Apr-2025 22:34:57	24.16	13.41	-2.85	12.07	46.81	1	20.81	23	47.53	6665
1745357712723.18	22-Apr-2025 22:35:12	24.15	10.81	-0.99	13.47	47.44	0	20.7800017814272	23.03	52.49	6560
1745357727736.97	22-Apr-2025 22:35:27	24.44	10.44	-0.35	12.96	47.49	0	20.75	23.05	60.91	10483
1745357742752.4	22-Apr-2025 22:35:42	24.18	10.7	-0.77	13.15	47.27	0	20.719988415394	22.91	67.13	538
1745357757756.23	22-Apr-2025 22:35:57	24.38	10.91	-1.07	13.15	47.38	0	20.69	22.85	70.92	6535
1745357772763.61	22-Apr-2025 22:36:12	24.44	11.04	-0.84	13.18	47.82	0	20.7199976807639	22.85	73.6	1428
1745357787773.31	22-Apr-2025 22:36:27	24.54	11.21	-1.1	13.36	48	0	20.75	22.84	75.32	6502
1745357802786.14	22-Apr-2025 22:36:42	24.51	11.24	-1.11	13.22	47.86	0	20.7199896456619	22.89	76.59	6537
1745357817788.61	22-Apr-2025 22:36:57	24.61	11.34	-1.09	13.21	48.06	0	20.69	22.94	77.52	6502
1745357832799.63	22-Apr-2025 22:37:12	24.72	11.42	-0.98	13.12	48.28	0	20.72000230976	23	78.16	8762
1745357847808.34	22-Apr-2025 22:37:27	24.66	11.48	-0.84	13.17	48.47	0	20.75	23.06	78.57	6527
1745357862809.74	22-Apr-2025 22:37:42	24.71	11.54	-0.8	12.9	48.36	0	20.75	23.15	78.7	6526
1745357877822.59	22-Apr-2025 22:37:57	24.72	11.4	-0.78	12.89	48.23	0	20.75	23.24	78.68	6497
1745357892831.47	22-Apr-2025 22:38:12	24.82	11.44	-0.59	12.79	48.45	0	20.75	23.34	78.44	6523
1745357907843.82	22-Apr-2025 22:38:27	24.79	11.4	-0.45	-20.96	14.79	1	20.75	23.42	78.26	6530
1745357922850.27	22-Apr-2025 22:38:42	24.37	13.95	-2.53	10.79	46.58	1	20.75	23.52	71.82	5473
1745357937861.56	22-Apr-2025 22:38:57	24.34	13.51	-2.44	11.21	46.63	1	20.75	23.49	59.46	6615
1745357952862.32	22-Apr-2025 22:39:12	24.3	13.47	-2.58	11.54	46.73	1	20.7799942167397	23.38	52.15	6552
1745357967868.86	22-Apr-2025 22:39:27	24.13	13.47	-2.58	11.43	46.45	1	20.81	23.24	49.33	6579
1745357982884.7	22-Apr-2025 22:39:42	23.98	13.36	-2.78	11.53	46.09	1	20.81	23.1	47.94	6593
1745357997892.21	22-Apr-2025 22:39:57	24.46	11.87	-1.9	13.31	47.74	0	20.81	22.94	47.39	6644
1745358012900.76	22-Apr-2025 22:40:12	24.23	10.67	-0.79	13.22	47.33	0	20.7800060190437	23.04	55.5	6544
1745358027915.33	22-Apr-2025 22:40:27	24.4	10.53	-0.54	12.98	47.37	0	20.75	22.95	63.59	6509
1745358042924.67	22-Apr-2025 22:40:42	24.22	10.72	-0.74	13.15	47.34	0	20.7200005328619	22.88	68.45	6527
1745358057934.54	22-Apr-2025 22:40:57	24.33	10.96	-1.14	13.18	47.33	0	20.69	22.86	71.59	10450
1745358072945.57	22-Apr-2025 22:41:12	24.44	11.23	-1.22	13.35	47.79	0	20.69	22.85	73.93	6503
1745358087956.1	22-Apr-2025 22:41:27	24.44	11.23	-1.21	13.4	47.86	0	20.69	22.89	75.59	10496
1745358102966.39	22-Apr-2025 22:41:42	24.5	11.32	-1.17	13.21	47.87	0	20.69	22.91	76.72	6549
1745358117979.19	22-Apr-2025 22:41:57	24.53	11.49	-1.11	13.31	48.22	0	20.69	22.96	77.52	6504
1745358132986.4	22-Apr-2025 22:42:12	24.63	11.46	-0.98	13.17	48.27	0	20.69	23.03	78.03	1089
1745358147997.11	22-Apr-2025 22:42:27	24.79	11.32	-1.03	12.92	48.01	0	20.69	23.11	78.33	6505
1745358163010.83	22-Apr-2025 22:42:43	24.71	11.45	-0.6	12.92	48.47	0	20.69	23.2	78.38	6548
1745358178016.89	22-Apr-2025 22:42:58	24.8	11.37	-0.77	12.8	48.2	0	20.69	23.29	78.27	10654
1745358193017.45	22-Apr-2025 22:43:13	24.84	11.34	-0.41	12.7	48.47	0	20.69	23.37	78.05	6089
1745358208026.34	22-Apr-2025 22:43:28	24.78	11.76	-1.41	11.28	46.4	1	20.69	23.47	77.74	1105
1745358223035.92	22-Apr-2025 22:43:43	24.31	13.87	-2.45	10.51	46.23	1	20.7199946264677	23.51	66.65	6595
1745358238050.89	22-Apr-2025 22:43:58	24.28	13.46	-2.59	11.32	46.47	1	20.75	23.41	55.48	6660
1745358253065.49	22-Apr-2025 22:44:13	24.34	13.46	-2.51	11.42	46.71	1	20.7800019164698	23.34	50.77	1106
1745358268078.17	22-Apr-2025 22:44:28	24.11	13.43	-2.73	11.34	46.16	1	20.81	23.19	48.93	6650
1745358283087.21	22-Apr-2025 22:44:43	23.97	13.45	-3.03	11.69	46.08	1	20.81	23.02	47.7	559
1745358298097.16	22-Apr-2025 22:44:58	24.15	11.09	-1.46	13.68	47.45	0	20.81	22.96	48.92	6629
1745358313108.1	22-Apr-2025 22:45:13	24.26	10.63	-0.59	13.13	47.43	0	20.7799892920707	23.02	58.67	10609
1745358328108.33	22-Apr-2025 22:45:28	24.31	10.72	-0.63	13.11	47.51	0	20.75	22.91	65.42	6555
1745358343114.66	22-Apr-2025 22:45:43	24.01	10.96	-0.92	13.26	47.31	0	20.75	22.85	69.56	694
1745358358126.44	22-Apr-2025 22:45:58	24.18	11.3	-1.33	13.35	47.49	0	20.75	22.83	72.28	6498
1745358373132.88	22-Apr-2025 22:46:13	24.19	11.28	-1.4	13.52	47.59	0	20.7200029398549	22.82	74.3	1089
1745358388142.27	22-Apr-2025 22:46:28	24.32	11.39	-1.35	13.64	47.99	0	20.69	22.87	75.9	6496
1745358403149.63	22-Apr-2025 22:46:43	24.28	11.53	-1.21	13.41	48.01	0	20.7199968910093	22.92	76.76	6521
1745358418160.11	22-Apr-2025 22:46:58	24.46	11.47	-1.19	13.31	48.05	0	20.75	22.98	77.54	4235
1745358433167.27	22-Apr-2025 22:47:13	24.45	11.67	-1.16	13.33	48.29	0	20.75	23.05	77.97	10432
1745358448174.46	22-Apr-2025 22:47:28	24.54	11.62	-1.04	13.1	48.22	0	20.75	23.14	78.21	10476
1745358463182.71	22-Apr-2025 22:47:43	24.63	11.57	-1.06	13.03	48.17	0	20.75	23.23	78.16	13
1745358478197.65	22-Apr-2025 22:47:58	24.69	11.6	-0.87	12.89	48.31	0	20.75	23.33	77.97	6521
1745358493206.07	22-Apr-2025 22:48:13	24.65	11.53	-0.76	12.82	48.25	1	20.75	23.42	77.73	6486
1745358508221.04	22-Apr-2025 22:48:28	24.39	13.77	-2.8	11.05	46.4	1	20.75	23.47	75.19	10929
1745358523232.54	22-Apr-2025 22:48:43	24.09	13.66	-2.88	10.71	45.59	1	20.75	23.44	62.24	6585
1745358538246	22-Apr-2025 22:48:58	24.12	13.59	-2.84	11.58	46.46	1	20.75	23.36	53.15	6635
1745358553251.8	22-Apr-2025 22:49:13	24.05	13.55	-2.88	11.51	46.22	1	20.7799917042306	23.18	50.02	8581
1745358568265.89	22-Apr-2025 22:49:28	24.1	13.61	-3.04	11.73	46.39	1	20.81	22.95	48.25	6637
1745358583281.61	22-Apr-2025 22:49:43	23.99	13.51	-3.08	12.4	46.82	0	20.81	22.76	47.4	5540
1745358598288.6	22-Apr-2025 22:49:58	24.12	10.86	-1.2	13.49	47.28	0	20.81	22.84	53.92	10564
1745358613296.69	22-Apr-2025 22:50:13	24.31	10.64	-0.53	13.03	47.44	0	20.77999487054	22.91	62.29	6465
1745358628299.64	22-Apr-2025 22:50:28	24.23	10.72	-0.79	13.16	47.33	0	20.75	22.86	67.56	6475
1745358643308.67	22-Apr-2025 22:50:43	24.07	10.92	-0.96	13.15	47.17	0	20.75	22.83	70.89	10777
1745358658315.73	22-Apr-2025 22:50:58	24.2	11.13	-1.26	13.3	47.38	0	20.75	22.86	73.37	6542
1745358673326.94	22-Apr-2025 22:51:13	24.31	11.41	-1.34	13.38	47.77	0	20.75	22.84	75.03	10516
1745358688328.36	22-Apr-2025 22:51:28	24.27	11.49	-1.21	13.36	47.91	0	20.75	22.73	76.25	10451
1745358703337.84	22-Apr-2025 22:51:43	24.34	11.47	-1.21	13.32	47.92	0	20.75	22.74	77.02	10493
1745358718339.19	22-Apr-2025 22:51:58	24.46	11.57	-1.27	13.25	48.01	0	20.75	22.92	77.62	6537
1745358733351.87	22-Apr-2025 22:52:13	24.44	11.67	-1.24	13.23	48.1	0	20.75	23.05	77.99	6522
1745358748356.33	22-Apr-2025 22:52:28	24.53	11.57	-1.15	13.03	47.98	0	20.75	23.14	78.14	6556
1745358763361.85	22-Apr-2025 22:52:43	24.49	11.63	-1.05	13.04	48.11	0	20.75	23.12	77.95	6472
1745358778367.17	22-Apr-2025 22:52:58	24.54	11.5	-1.02	12.98	47.99	0	20.75	23.2	77.78	6501
1745358793377.32	22-Apr-2025 22:53:13	24.57	11.48	-0.8	12.73	47.98	1	20.75	23.33	77.53	10430
1745358808379.99	22-Apr-2025 22:53:28	24.1	14.09	-2.99	10.8	46	1	20.75	23.31	68.84	6609
1745358823380.54	22-Apr-2025 22:53:43	24.16	13.87	-3.09	11	45.94	1	20.7799869887899	23.19	57.48	6569
1745358838394.11	22-Apr-2025 22:53:58	24.06	13.68	-3.07	11.2	45.88	1	20.81	23.06	51.46	6604
1745358853402.69	22-Apr-2025 22:54:13	23.92	13.78	-2.99	11.61	46.33	1	20.81	22.95	49.23	11046
1745358868411.67	22-Apr-2025 22:54:28	23.96	13.78	-3.06	11.74	46.42	1	20.81	22.79	47.82	12
1745358883418.89	22-Apr-2025 22:54:43	24.05	11.5	-1.77	13.59	47.36	0	20.81	22.73	48.34	10996
1745358898419.53	22-Apr-2025 22:54:58	24.03	10.94	-0.97	13.29	47.28	0	20.81	22.83	58.44	10566
1745358913430.5	22-Apr-2025 22:55:13	24.16	10.81	-0.95	13.24	47.26	0	20.81	22.73	65.13	6560
1745358928444.38	22-Apr-2025 22:55:28	24.02	11.06	-1.16	13.42	47.34	0	20.81	22.7	69.34	6471
1745358943458.22	22-Apr-2025 22:55:43	23.95	11.13	-1.12	13.27	47.23	0	20.7799996192428	22.72	72.19	6490
1745358958471.67	22-Apr-2025 22:55:58	23.9	11.32	-1.33	13.39	47.28	0	20.75	22.72	74.02	6494
1745358973483.99	22-Apr-2025 22:56:13	24.17	11.49	-1.49	13.4	47.56	0	20.75	22.69	75.49	4933
1745358988490	22-Apr-2025 22:56:28	24.25	11.65	-1.5	13.42	47.82	0	20.75	22.74	76.46	1083
1745359003491.73	22-Apr-2025 22:56:43	24.33	11.74	-1.45	13.32	47.94	0	20.75	22.8	77.2	10429
1745359018505.49	22-Apr-2025 22:56:58	24.3	11.71	-1.29	13.29	48.01	0	20.75	22.88	77.59	6479
1745359033516.56	22-Apr-2025 22:57:13	24.37	11.83	-1.16	13.33	48.36	0	20.75	22.95	77.73	8412
1745359048526.38	22-Apr-2025 22:57:28	24.55	11.76	-1.08	13.16	48.39	0	20.75	23.04	77.68	547
1745359063527.53	22-Apr-2025 22:57:43	24.5	11.65	-1.13	13.03	48.04	0	20.75	23.11	77.53	6509
1745359078530.71	22-Apr-2025 22:57:58	24.54	11.56	-0.9	13.01	48.22	0	20.75	23.22	77.29	6502
1745359093545.27	22-Apr-2025 22:58:13	24.36	13.88	-3.07	10.99	46.16	1	20.7800057220992	23.31	75.7	10708
1745359108554.11	22-Apr-2025 22:58:28	23.95	13.98	-3.16	10.76	45.54	1	20.81	23.3	62.83	10631
1745359123569.15	22-Apr-2025 22:58:43	24.07	14.04	-3.15	10.7	45.66	1	20.81	23.18	53.67	1104
1745359138582.24	22-Apr-2025 22:58:58	23.96	13.8	-3.22	11.43	45.96	1	20.81	23.09	50.03	6617
1745359153594.82	22-Apr-2025 22:59:13	23.86	13.88	-3.15	11.8	46.39	1	20.81	23	48.45	6604
1745359168604.51	22-Apr-2025 22:59:28	23.76	13.94	-3.39	12.3	46.61	1	20.81	22.85	47.26	6623
1745359183612.52	22-Apr-2025 22:59:43	23.95	11.46	-1.87	14.02	47.57	0	20.81	22.76	49.33	6605
1745359198618.9	22-Apr-2025 22:59:58	23.92	11.07	-1.14	13.46	47.3	0	20.81	22.82	59.28	10567
1745359213631.53	22-Apr-2025 23:00:13	24	11.02	-1.14	13.33	47.2	0	20.7799986931819	22.74	66.12	6511
1745359228642.85	22-Apr-2025 23:00:28	23.9	11.18	-1.34	13.49	47.22	0	20.75	22.7	70.15	6509
1745359243648.98	22-Apr-2025 23:00:43	23.77	11.43	-1.46	13.51	47.26	0	20.75	22.71	72.64	10433
1745359258663.98	22-Apr-2025 23:00:58	23.75	11.49	-1.6	13.48	47.13	0	20.75	22.74	74.34	6527
1745359273676.15	22-Apr-2025 23:01:13	24.03	11.75	-1.78	13.68	47.67	0	20.75	22.72	75.75	6492
1745359288676.44	22-Apr-2025 23:01:28	24.06	11.87	-1.78	13.75	47.9	0	20.75	22.75	76.78	6534
1745359303678.66	22-Apr-2025 23:01:43	24.09	11.93	-1.74	13.71	47.99	0	20.75	22.81	77.47	6541
1745359318690.41	22-Apr-2025 23:01:58	24.28	11.9	-1.56	13.53	48.14	0	20.75	22.88	77.95	6493
1745359333702.46	22-Apr-2025 23:02:13	24.28	11.83	-1.48	13.42	48.04	0	20.75	23.08	78.23	6559
1745359348712.64	22-Apr-2025 23:02:28	24.34	11.78	-1.42	13.14	47.85	0	20.75	23.21	78.25	6511
1745359363727.05	22-Apr-2025 23:02:43	24.43	11.87	-1.18	13.26	48.38	0	20.75	23.33	78.1	6542
1745359378739.13	22-Apr-2025 23:02:58	24.51	11.82	-1.08	13.06	48.32	1	20.75	23.41	77.81	10486
1745359393750.35	22-Apr-2025 23:03:13	24.04	14.25	-3.24	10.91	45.96	1	20.7800030712596	23.5	74.41	1107
1745359408758.49	22-Apr-2025 23:03:28	23.92	14.12	-3.34	10.85	45.54	1	20.81	23.49	61.48	11054
1745359423767.69	22-Apr-2025 23:03:43	23.98	14.11	-3.47	11.31	45.93	1	20.81	23.39	52.51	10635
1745359438783.62	22-Apr-2025 23:03:58	23.86	13.93	-3.33	11.62	46.08	1	20.81	23.26	49.76	10711
1745359453792.17	22-Apr-2025 23:04:13	23.75	14	-3.45	12.3	46.59	1	20.81	23.1	48.33	10819
1745359468802.6	22-Apr-2025 23:04:28	23.64	13.96	-3.6	12.58	46.58	0	20.81	22.95	47.4	6647
1745359483811.59	22-Apr-2025 23:04:43	23.76	11.34	-1.81	14	47.3	0	20.81	22.96	53.01	6555
1745359498826.04	22-Apr-2025 23:04:58	24	11.03	-1.09	13.51	47.45	0	20.81	22.99	62.05	6528
1745359513826.33	22-Apr-2025 23:05:13	23.97	11.16	-1.34	13.54	47.33	0	20.81	22.87	67.45	10746
1745359528836.79	22-Apr-2025 23:05:28	23.78	11.3	-1.59	13.7	47.19	0	20.81	22.88	71.07	10741
1745359543843.39	22-Apr-2025 23:05:43	23.73	11.5	-1.62	13.71	47.32	0	20.81	22.9	73.35	6532
1745359558849.11	22-Apr-2025 23:05:58	23.6	11.74	-1.74	13.76	47.35	0	20.81	22.95	74.79	6493
1745359573851.13	22-Apr-2025 23:06:13	23.85	11.89	-1.82	13.71	47.63	0	20.81	22.93	76.1	6545
1745359588863.05	22-Apr-2025 23:06:28	23.95	11.99	-1.76	13.7	47.87	0	20.81	22.97	77.01	10427
1745359603871.91	22-Apr-2025 23:06:43	24.07	11.98	-1.66	13.81	48.21	0	20.81	23.02	77.61	767
1745359618881.33	22-Apr-2025 23:06:58	24.26	11.95	-1.68	13.6	48.14	0	20.81	23.1	78.02	1088
1745359633885.17	22-Apr-2025 23:07:13	24.31	11.94	-1.43	13.41	48.23	0	20.7799985391212	23.18	78.17	10451
1745359648887.55	22-Apr-2025 23:07:28	24.35	11.82	-1.29	13.32	48.2	0	20.75	23.28	78.16	6524
1745359663896.9	22-Apr-2025 23:07:43	24.45	11.84	-1.27	13.27	48.29	0	20.75	23.37	77.96	10551
1745359678899.89	22-Apr-2025 23:07:58	24.45	11.77	-1.02	13.13	48.33	1	20.75	23.47	77.69	10888
1745359693908.8	22-Apr-2025 23:08:13	24.08	14.35	-3.25	10.92	46.1	1	20.7799982428455	23.55	69.81	6620
1745359708919.46	22-Apr-2025 23:08:28	24.06	14.11	-3.23	11.26	46.2	1	20.81	23.5	57.94	1102
1745359723927.39	22-Apr-2025 23:08:43	23.91	14.03	-3.45	11.2	45.69	1	20.8400074881456	23.36	51.47	6656
1745359738927.83	22-Apr-2025 23:08:58	23.96	14.09	-3.54	11.66	46.17	1	20.87	23.2	49.49	6629
1745359753938.03	22-Apr-2025 23:09:13	23.85	14.07	-3.5	12.52	46.93	1	20.840005468917	23.06	48.18	5148
[truncated: 193,877 more rows]
